# Supplementary material for: Multi-omics analysis reveals the mechanism of adventitious roots formation in peach green branch cuttings
Source: Front Plant Sci. 2026 Jan 5;16:1740503. doi: 10.3389/fpls.2025.1740503 (PMC12812935; doi:10.3389/fpls.2025.1740503)
Supplement: Supplementary file 2 [file Table1.xlsx]

## Sheet: T21_vs_CK21_DEPs_annotation
Table S3. Screening of differential proteins among different comparison groups
Accession	Description	Gene	CK21-1 (control 21)	CK21-2 (control 21)	CK21-3 (control 21)	T21-1	T21-2	T21-3	FC	P-value	FDR	Regulation	Biological process	Cellular component	Molecular function	KOG	K	KEGG_Pathways	IPRs	Subcellular_localization	signalP
A0A251MQ75	(S)-ureidoglycine aminohydrolase cupin domain-containing protein OS=Prunus persica OX=3760 GN=PRUPE_8G000800 PE=4 SV=1	PRUPE_8G000800	2.30967	2.2478	2.42753	1.15153	0.912353	1.1252	0.456562	0.000323952	0.0156915	down	--	--	--	--	K06995	--	IPR008579: (S)-ureidoglycine aminohydrolase, cupin domain;IPR014710: RmlC-like jelly roll fold;IPR011051: RmlC-like cupin domain superfamily	Cytoplasm	--
A0A251MQG4	WHY domain class transcription factor OS=Prunus persica OX=3760 GN=PRUPE_8G002600 PE=3 SV=1	PRUPE_8G002600	0.233161	0.308421	0	0.658187	0.651185	0.440168	3.23042	0.029162	0.0924047	up	GO:0006281 DNA repair;GO:0006355 regulation of transcription, DNA-templated;GO:0006952 defense response	GO:0005739 mitochondrion;GO:1990391 DNA repair complex	GO:0003697 single-stranded DNA binding;GO:0003729 mRNA binding	--	K26561	--	IPR013742: Whirly transcription factor;IPR009044: ssDNA-binding transcriptional regulator	Mitochondrion	--
A0A251MRK8	ADP-ribosyl cyclase/cyclic ADP-ribose hydrolase OS=Prunus persica OX=3760 GN=PRUPE_8G021700 PE=4 SV=1	PRUPE_8G021700	3.53022	3.12246	2.10295	8.68719	10.0285	10.2797	3.31162	0.000551094	0.0173517	up	GO:0006952 defense response;GO:0007165 signal transduction	--	GO:0043531 ADP binding	--	K13459	ko04626: Plant-pathogen interaction	IPR027417: P-loop containing nucleoside triphosphate hydrolase;IPR000157: Toll/interleukin-1 receptor homology (TIR) domain;IPR035897: Toll/interleukin-1 receptor homology (TIR) domain superfamily;IPR032675: Leucine-rich repeat domain superfamily;IPR045344: C-JID domain;IPR011713: Leucine-rich repeat 3;IPR042197: Apoptotic protease-activating factors, helical domain;IPR002182: NB-ARC	Nucleus	--
A0A251MRY9	ubiquitinyl hydrolase 1 OS=Prunus persica OX=3760 GN=PRUPE_8G028200 PE=3 SV=1	PRUPE_8G028200	0	0	0.0828455	0.260745	0.126128	0.207757	7.17758	0.0281421	0.0908125	up	--	--	GO:0004843 cysteine-type deubiquitinase activity;GO:1990380 Lys48-specific deubiquitinase activity	S: Function unknown	K22647	--	IPR011992: EF-hand domain pair;IPR025257: Deubiquitinating enzyme MINDY-3/4, conserved domain;IPR003903: Ubiquitin interacting motif	Nucleus	--
A0A251MS27	Phytocyanin domain-containing protein OS=Prunus persica OX=3760 GN=PRUPE_8G031400 PE=4 SV=1	PRUPE_8G031400	0.574421	0.814024	0.609431	1.36525	1.24327	0.915949	1.76411	0.0424847	0.115351	up	--	GO:0016021 integral component of membrane	--	--	--	--	IPR008972: Cupredoxin	vacuolar membrane	CS pos: 21-22. SHS-TT. Pr: 0.9510
A0A251MSA0	Uncharacterized protein OS=Prunus persica OX=3760 GN=PRUPE_8G034200 PE=3 SV=1	PRUPE_8G034200	0.295157	0.325117	0.375247	0.122078	0.0755626	0.120891	0.319965	0.00233143	0.0272426	down	--	--	--	--	--	--	IPR003496: ABA/WDS induced protein	Nucleus	--
A0A251MSD8	Germin-like protein OS=Prunus persica OX=3760 GN=PRUPE_8G035700 PE=3 SV=1	PRUPE_8G035700	0	0	0	0.197005	0.120467	0.124477	inf	0.02734	0.089413	up	--	GO:0048046 apoplast	GO:0030145 manganese ion binding	--	--	--	IPR006045: Cupin 1;IPR014710: RmlC-like jelly roll fold;IPR019780: Germin, manganese binding site;IPR011051: RmlC-like cupin domain superfamily;IPR001929: Germin	Extracell	CS pos: 23-24. VSA-SD. Pr: 0.8092
A0A251MTG1	Leucine-rich repeat-containing N-terminal plant-type domain-containing protein OS=Prunus persica OX=3760 GN=PRUPE_8G051700 PE=4 SV=1	PRUPE_8G051700	0.0571059	0.0509174	0.147908	0.357543	0.273417	0.369524	3.90918	0.00470599	0.0363237	up	--	GO:0005886 plasma membrane;GO:0016021 integral component of membrane	--	--	K27625	ko00230: Purine metabolism;ko04075: Plant hormone signal transduction	IPR032675: Leucine-rich repeat domain superfamily;IPR001611: Leucine-rich repeat;IPR013210: Leucine-rich repeat-containing N-terminal, plant-type;IPR003591: Leucine-rich repeat, typical subtype	chloroplast	CS pos: 22-23. VLS-QL. Pr: 0.7888
A0A251MTN8	Tryptophan synthase beta chain-like PALP domain-containing protein OS=Prunus persica OX=3760 GN=PRUPE_8G055600 PE=3 SV=1	PRUPE_8G055600	0	0	0.0546591	0.287076	0.175028	0.209506	12.2873	0.0111236	0.0548621	up	GO:0008152 metabolic process	--	GO:0019148 D-cysteine desulfhydrase activity	--	K05396	ko00270: Cysteine and methionine metabolism;ko00470: D-Amino acid metabolism;ko01100: Metabolic pathways	IPR036052: Tryptophan synthase beta chain-like, PALP domain superfamily	chloroplast	--
A0A251MTQ3	Protein kinase domain-containing protein OS=Prunus persica OX=3760 GN=PRUPE_8G056100 PE=4 SV=1	PRUPE_8G056100	0.186147	0.172244	0.169962	0.326655	0.4086	0.301255	1.96178	0.0320758	0.0977646	up	GO:0006468 protein phosphorylation	GO:0005886 plasma membrane;GO:0016021 integral component of membrane	GO:0004672 protein kinase activity;GO:0005524 ATP binding	--	K27590	--	IPR001611: Leucine-rich repeat;IPR001245: Serine-threonine/tyrosine-protein kinase, catalytic domain;IPR032675: Leucine-rich repeat domain superfamily;IPR011009: Protein kinase-like domain superfamily;IPR003591: Leucine-rich repeat, typical subtype;IPR000719: Protein kinase domain	Plasma membrane	CS pos: 28-29. VFS-QL. Pr: 0.7461
A0A251MU07	Uncharacterized protein OS=Prunus persica OX=3760 GN=PRUPE_8G061800 PE=4 SV=1	PRUPE_8G061800	1.09754	1.23752	1.24762	1.91778	1.8227	1.6983	1.51807	0.00196834	0.025315	up	--	--	--	--	--	--	--	Cytoplasm	--
A0A251MV42	Fructose-bisphosphate aldolase OS=Prunus persica OX=3760 GN=PRUPE_8G085100 PE=3 SV=1	PRUPE_8G085100	0.867861	0.65153	0.820935	0.325456	0.23455	0.188167	0.319688	0.00449791	0.0360378	down	GO:0006096 glycolytic process	--	GO:0004332 fructose-bisphosphate aldolase activity	G: Carbohydrate transport and metabolism	K01623	ko00010: Glycolysis / Gluconeogenesis;ko00030: Pentose phosphate pathway;ko00051: Fructose and mannose metabolism;ko00710: Carbon fixation by Calvin cycle;ko01100: Metabolic pathways;ko01110: Biosynthesis of secondary metabolites;ko01200: Carbon metabolism;ko01230: Biosynthesis of amino acids	IPR029768: Fructose-bisphosphate aldolase class-I active site;IPR000741: Fructose-bisphosphate aldolase, class-I;IPR013785: Aldolase-type TIM barrel	Cytoplasm	--
A0A251MV45	Subtilisin-like protease SBT3.6 OS=Prunus persica OX=3760 GN=PRUPE_8G086300 PE=3 SV=1	PRUPE_8G086300	2.20908	2.49313	2.45829	1.40251	1.43153	1.46237	0.600015	0.00698384	0.0443232	down	GO:0006508 proteolysis	--	GO:0004252 serine-type endopeptidase activity	--	K25898	--	IPR036852: Peptidase S8/S53 domain superfamily;IPR010259: Peptidase S8 propeptide/proteinase inhibitor I9;IPR037045: Peptidase S8 propeptide/proteinase inhibitor I9 superfamily;IPR023828: Peptidase S8, subtilisin, Ser-active site;IPR000209: Peptidase S8/S53 domain;IPR041469: Subtilisin-like protease, fibronectin type-III domain;IPR034197: Cucumisin-like catalytic domain;IPR015500: Peptidase S8, s…	chloroplast	--
A0A251MVA4	Uncharacterized protein OS=Prunus persica OX=3760 GN=PRUPE_8G088700 PE=3 SV=1	PRUPE_8G088700	5.53013	5.5297	5.1653	8.11154	8.96699	8.68832	1.58808	0.00174864	0.0249084	up	GO:0006508 proteolysis	--	GO:0008234 cysteine-type peptidase activity	O: Posttranslational modification, protein turnover, chaperones	K01373	ko04626: Plant-pathogen interaction	IPR013201: Cathepsin propeptide inhibitor domain (I29);IPR038765: Papain-like cysteine peptidase superfamily;IPR000668: Peptidase C1A, papain C-terminal;IPR025660: Cysteine peptidase, histidine active site;IPR039417: Papain-like cysteine endopeptidase;IPR025661: Cysteine peptidase, asparagine active site;IPR000169: Cysteine peptidase, cysteine active site	chloroplast	CS pos: 18-19. VSP-EH. Pr: 0.6021
A0A251MVF0	AAA+ ATPase domain-containing protein OS=Prunus persica OX=3760 GN=PRUPE_8G090700 PE=3 SV=1	PRUPE_8G090700	0.470111	0.523447	0.697966	1.48997	1.42181	1.76014	2.76195	0.00231855	0.0271645	up	GO:0030163 protein catabolic process	GO:0000502 proteasome complex;GO:0005634 nucleus;GO:0005737 cytoplasm	GO:0005524 ATP binding;GO:0016887 ATP hydrolysis activity;GO:0036402 proteasome-activating activity	O: Posttranslational modification, protein turnover, chaperones	K03064	ko03050: Proteasome	IPR003593: AAA+ ATPase domain;IPR003960: ATPase, AAA-type, conserved site;IPR032501: Proteasomal ATPase OB C-terminal domain;IPR003959: ATPase, AAA-type, core;IPR027417: P-loop containing nucleoside triphosphate hydrolase;IPR012340: Nucleic acid-binding, OB-fold;IPR005937: 26S proteasome regulatory subunit P45-like;IPR041569: AAA ATPase, AAA+ lid domain	Cytoplasm	--
A0A251MVG8	J domain-containing protein OS=Prunus persica OX=3760 GN=PRUPE_8G091400 PE=4 SV=1	PRUPE_8G091400	2.66739	2.48917	2.66993	1.21388	1.57965	1.31071	0.524403	0.00188258	0.0250656	down	--	--	--	O: Posttranslational modification, protein turnover, chaperones	K09529	--	IPR001623: DnaJ domain;IPR018253: DnaJ domain, conserved site;IPR036869: Chaperone J-domain superfamily;IPR026894: DNAJ-containing protein, X-domain	Cytoplasm	--
A0A251MVQ6	phenylalanine--tRNA ligase OS=Prunus persica OX=3760 GN=PRUPE_8G096800 PE=3 SV=1	PRUPE_8G096800	1.08616	0.696099	0.77356	1.16426	1.30856	1.43287	1.52815	0.0420861	0.114796	up	GO:0006432 phenylalanyl-tRNA aminoacylation	GO:0005737 cytoplasm;GO:0009328 phenylalanine-tRNA ligase complex	GO:0000049 tRNA binding;GO:0004826 phenylalanine-tRNA ligase activity;GO:0005524 ATP binding	J: Translation, ribosomal structure and biogenesis	K01889	ko00970: Aminoacyl-tRNA biosynthesis	IPR040724: PheRS, DNA binding domain 1;IPR006195: Aminoacyl-tRNA synthetase, class II;IPR004529: Phenylalanyl-tRNA synthetase, class IIc, alpha subunit;IPR002319: Phenylalanyl-tRNA synthetase;IPR045864: Class II Aminoacyl-tRNA synthetase/Biotinyl protein ligase (BPL) and lipoyl protein ligase (LPL);IPR040725: PheRS, DNA binding domain 3	Cytoplasm	--
A0A251MVY7	BZIP domain-containing protein OS=Prunus persica OX=3760 GN=PRUPE_8G102100 PE=3 SV=1	PRUPE_8G102100	0.405298	0.476006	0.546037	0.773317	0.701748	0.670588	1.50325	0.011047	0.0547837	up	--	GO:0005634 nucleus	GO:0003700 DNA-binding transcription factor activity;GO:0043565 sequence-specific DNA binding	--	K09060	--	IPR004827: Basic-leucine zipper domain;IPR045314: G-box binding factor 1-like, bZIP domain, plant	Nucleus	--
A0A251MW18	Protein CASP OS=Prunus persica OX=3760 GN=PRUPE_8G104400 PE=3 SV=1	PRUPE_8G104400	0.592514	0.559115	0.652719	1.00154	0.987805	0.804603	1.54846	0.0217813	0.0792991	up	GO:0006891 intra-Golgi vesicle-mediated transport	GO:0030173 integral component of Golgi membrane	--	K: Transcription	K09313	--	IPR012955: CASP, C-terminal	Nucleus	--
A0A251MWI3	BAT2 N-terminal domain-containing protein OS=Prunus persica OX=3760 GN=PRUPE_8G114000 PE=4 SV=1	PRUPE_8G114000	5.27826	4.95013	4.77334	7.46935	8.00406	7.78717	1.55053	0.000215268	0.014346	up	--	--	--	--	--	--	--	Nucleus	--
A0A251MWK2	K Homology domain-containing protein OS=Prunus persica OX=3760 GN=PRUPE_8G115800 PE=4 SV=1	PRUPE_8G115800	2.31105	3.4912	3.5595	5.26902	5.44486	6.07269	1.7931	0.0108182	0.0542966	up	GO:0010468 regulation of gene expression	GO:0005634 nucleus;GO:0005737 cytoplasm	GO:0003729 mRNA binding	A: RNA processing and modification	K13210	--	IPR004087: K Homology domain;IPR036612: K Homology domain, type 1 superfamily;IPR004088: K Homology domain, type 1	Nucleus	--
A0A251MWS4	Alpha/beta hydrolase fold-3 domain-containing protein OS=Prunus persica OX=3760 GN=PRUPE_8G121500 PE=3 SV=1	PRUPE_8G121500	14.5344	12.1416	11.7044	5.75753	6.59456	5.64124	0.468816	0.0100018	0.0518542	down	--	--	GO:0016787 hydrolase activity	V: Defense mechanisms	K14493	ko04075: Plant hormone signal transduction	IPR029058: Alpha/Beta hydrolase fold;IPR013094: Alpha/beta hydrolase fold-3	Cytoplasm	--
A0A251MWU3	Peptidase M16C associated domain-containing protein OS=Prunus persica OX=3760 GN=PRUPE_8G122100 PE=4 SV=1	PRUPE_8G122100	0.190293	0.164948	0.193191	0.453108	0.461258	0.388662	2.37591	0.00364441	0.0327705	up	GO:0016485 protein processing	GO:0005739 mitochondrion;GO:0009507 chloroplast	GO:0004222 metalloendopeptidase activity;GO:0046872 metal ion binding	R: General function prediction only;O: Posttranslational modification, protein turnover, chaperones	K06972	--	IPR011249: Metalloenzyme, LuxS/M16 peptidase-like;IPR013578: Peptidase M16C associated;IPR011765: Peptidase M16, N-terminal;IPR007863: Peptidase M16, C-terminal	chloroplast	--
A0A251MY08	GH10 domain-containing protein OS=Prunus persica OX=3760 GN=PRUPE_8G145600 PE=3 SV=1	PRUPE_8G145600	0.135064	0	0.0738678	0.362569	0.264888	0.242413	4.16342	0.0149293	0.0645172	up	GO:0000272 polysaccharide catabolic process	GO:0110165 cellular anatomical entity	GO:0031176 endo-1,4-beta-xylanase activity	--	--	--	IPR001000: Glycoside hydrolase family 10 domain;IPR003305: Carbohydrate-binding, CenC-like;IPR008979: Galactose-binding-like domain superfamily;IPR017853: Glycoside hydrolase superfamily	chloroplast	CS pos: 23-24. TNA-SS. Pr: 0.8801
A0A251MYF6	SCP domain-containing protein OS=Prunus persica OX=3760 GN=PRUPE_8G155000 PE=4 SV=1	PRUPE_8G155000	4.09818	3.63309	4.20991	15.7563	18.2791	19.5029	4.4835	0.0053124	0.038822	up	--	GO:0005576 extracellular region	--	S: Function unknown	K13449	ko04016: MAPK signaling pathway - plant;ko04075: Plant hormone signal transduction;ko04626: Plant-pathogen interaction	IPR018244: Allergen V5/Tpx-1-related, conserved site;IPR001283: Cysteine-rich secretory protein-related;IPR014044: CAP domain;IPR035940: CAP superfamily	chloroplast	CS pos: 24-25. SLA-RK. Pr: 0.8095
A0A251MYN0	AIG1-type G domain-containing protein OS=Prunus persica OX=3760 GN=PRUPE_8G162300 PE=3 SV=1	PRUPE_8G162300	1.06881	1.00703	1.15297	2.07127	1.97103	1.87418	1.8324	0.000357476	0.0156915	up	GO:0045036 protein targeting to chloroplast	GO:0009707 chloroplast outer membrane;GO:0016021 integral component of membrane	GO:0003924 GTPase activity;GO:0005525 GTP binding;GO:0046872 metal ion binding	--	--	--	IPR027417: P-loop containing nucleoside triphosphate hydrolase;IPR006703: AIG1-type guanine nucleotide-binding (G) domain;IPR005690: Translocase of chloroplast Toc86/159;IPR024283: Translocase of chloroplast 159/132, membrane anchor domain	Nucleus	--
A0A251MYR0	L-ascorbate peroxidase OS=Prunus persica OX=3760 GN=PRUPE_8G164400 PE=3 SV=1	PRUPE_8G164400	0.313705	0	0.157913	0.47778	0.698205	0.552989	3.66605	0.0235492	0.0819744	up	GO:0000302 response to reactive oxygen species;GO:0034599 cellular response to oxidative stress;GO:0042744 hydrogen peroxide catabolic process	GO:0005777 peroxisome;GO:0009507 chloroplast;GO:0016021 integral component of membrane	GO:0004601 peroxidase activity;GO:0016688 L-ascorbate peroxidase activity;GO:0020037 heme binding;GO:0046872 metal ion binding	--	K00434	ko00053: Ascorbate and aldarate metabolism;ko00480: Glutathione metabolism;ko01100: Metabolic pathways	IPR010255: Haem peroxidase superfamily;IPR019793: Peroxidases heam-ligand binding site;IPR002207: Class I peroxidase;IPR002016: Haem peroxidase;IPR019794: Peroxidase, active site	chloroplast	--
A0A251MYY7	Alpha/beta hydrolase fold-3 domain-containing protein OS=Prunus persica OX=3760 GN=PRUPE_8G121400 PE=3 SV=1	PRUPE_8G121400	0.411206	0.542514	0.464136	0.258106	0.312169	0.243646	0.574051	0.0176691	0.0710552	down	--	--	GO:0016787 hydrolase activity	V: Defense mechanisms	K14493	ko04075: Plant hormone signal transduction	IPR029058: Alpha/Beta hydrolase fold;IPR013094: Alpha/beta hydrolase fold-3;IPR002168: Lipase, GDXG, putative histidine active site	Cytoplasm	--
A0A251MZ79	O-methyltransferase domain-containing protein OS=Prunus persica OX=3760 GN=PRUPE_8G171900 PE=4 SV=1	PRUPE_8G171900	0.537743	0.615283	0.633737	0.207233	0.0588572	0.0804878	0.19397	0.00192408	0.0252437	down	GO:0019438 aromatic compound biosynthetic process;GO:0032259 methylation	--	GO:0008171 O-methyltransferase activity;GO:0008757 S-adenosylmethionine-dependent methyltransferase activity	R: General function prediction only	K22588	ko00380: Tryptophan metabolism;ko01100: Metabolic pathways;ko01110: Biosynthesis of secondary metabolites	IPR016461: O-methyltransferase COMT-type;IPR036390: Winged helix DNA-binding domain superfamily;IPR036388: Winged helix-like DNA-binding domain superfamily;IPR001077: O-methyltransferase domain;IPR029063: S-adenosyl-L-methionine-dependent methyltransferase superfamily	Cytoplasm	--
A0A251MZG7	LysM domain-containing protein OS=Prunus persica OX=3760 GN=PRUPE_8G176700 PE=4 SV=1	PRUPE_8G176700	5.34413	6.13364	6.7068	11.1742	11.7942	11.9771	1.92171	0.000741228	0.0195238	up	--	GO:0005886 plasma membrane;GO:0016021 integral component of membrane	--	--	--	--	IPR018392: LysM domain;IPR036779: LysM domain superfamily	Plasma membrane	CS pos: 32-33. ASS-AT. Pr: 0.7584
A0A251MZI1	SSD domain-containing protein OS=Prunus persica OX=3760 GN=PRUPE_8G178600 PE=3 SV=1	PRUPE_8G178600	1.31516	1.32472	1.29579	2.93813	2.90054	3.16515	2.28774	0.00218111	0.0266983	up	--	GO:0016021 integral component of membrane	GO:0005319 lipid transporter activity	I: Lipid transport and metabolism	K12385	--	IPR004765: NPC1-like;IPR032190: Niemann-Pick C1, N-terminal;IPR000731: Sterol-sensing domain;IPR003392: Protein patched/dispatched	Plasma membrane	--
A0A251MZV5	DOMON domain-containing protein OS=Prunus persica OX=3760 GN=PRUPE_8G184600 PE=4 SV=1	PRUPE_8G184600	0	0	0	0.210997	0.205702	0.10839	inf	0.0344502	0.101964	up	--	GO:0016021 integral component of membrane	--	T: Signal transduction mechanisms	--	--	IPR045266: Copper-dependent monooxygenases, DOMON domain;IPR006593: Cytochrome b561/ferric reductase transmembrane;IPR005018: DOMON domain	Plasma membrane	CS pos: 25-26. VNS-ET. Pr: 0.4726
A0A251MZY1	40S ribosomal protein S29 OS=Prunus persica OX=3760 GN=PRUPE_8G141900 PE=3 SV=1	PRUPE_8G141900	0.784604	1.06386	0.987738	0.548046	0.47552	0.409995	0.50545	0.0165661	0.0685694	down	GO:0006412 translation	GO:0005840 ribosome	GO:0003735 structural constituent of ribosome;GO:0008270 zinc ion binding	J: Translation, ribosomal structure and biogenesis	K02980	ko03010: Ribosome	IPR043140: Ribosomal protein S14/S29;IPR001209: Ribosomal protein S14	Cytoplasm	--
A0A251MZZ9	Leucine-rich repeat-containing N-terminal plant-type domain-containing protein OS=Prunus persica OX=3760 GN=PRUPE_8G186400 PE=4 SV=1	PRUPE_8G186400	1.65752	1.61224	1.7687	10.7351	10.7736	11.4518	6.54177	0.00040352	0.0157058	up	--	--	--	--	K13420	ko04016: MAPK signaling pathway - plant;ko04626: Plant-pathogen interaction	IPR013210: Leucine-rich repeat-containing N-terminal, plant-type;IPR032675: Leucine-rich repeat domain superfamily	Extracell	CS pos: 28-29. VES-DI. Pr: 0.7135
A0A251N0C2	Enoyl reductase (ER) domain-containing protein OS=Prunus persica OX=3760 GN=PRUPE_8G195800 PE=4 SV=1	PRUPE_8G195800	15.1611	14.1449	15.2872	6.45788	7.39185	7.29869	0.474251	9.72075e-05	0.0101397	down	--	--	GO:0016491 oxidoreductase activity	C: Energy production and conversion;R: General function prediction only	K00224	ko00592: alpha-Linolenic acid metabolism;ko01110: Biosynthesis of secondary metabolites	IPR013154: Alcohol dehydrogenase, N-terminal;IPR036291: NAD(P)-binding domain superfamily;IPR011032: GroES-like superfamily;IPR020843: Polyketide synthase, enoylreductase domain	chloroplast	--
A0A251N0D8	Cysteine protease OS=Prunus persica OX=3760 GN=PRUPE_8G131600 PE=3 SV=1	PRUPE_8G131600	0.624679	0.471446	0.67251	3.17077	2.84571	2.85029	5.01334	0.000227004	0.014346	up	GO:0051603 proteolysis involved in cellular protein catabolic process	GO:0005615 extracellular space;GO:0005764 lysosome	GO:0004197 cysteine-type endopeptidase activity	O: Posttranslational modification, protein turnover, chaperones	K25900	--	IPR000668: Peptidase C1A, papain C-terminal;IPR038765: Papain-like cysteine peptidase superfamily;IPR039417: Papain-like cysteine endopeptidase;IPR000118: Granulin;IPR000169: Cysteine peptidase, cysteine active site;IPR037277: Granulin superfamily;IPR013201: Cathepsin propeptide inhibitor domain (I29);IPR025661: Cysteine peptidase, asparagine active site;IPR025660: Cysteine peptidase, histidine a…	chloroplast	CS pos: 28-29. STA-MD. Pr: 0.8622
A0A251N0G0	Methyltransferase OS=Prunus persica OX=3760 GN=PRUPE_8G152300 PE=4 SV=1	PRUPE_8G152300	0.643931	0.893517	1.30096	1.91502	1.76601	1.59083	1.85733	0.0337229	0.100858	up	--	GO:0016021 integral component of membrane	--	--	--	--	--	Mitochondrion	--
A0A251N0G9	Wound-induced basic protein OS=Prunus persica OX=3760 GN=PRUPE_8G198600 PE=4 SV=1	PRUPE_8G198600	12.6684	16.7927	16.9715	26.0687	24.6395	24.0293	1.60959	0.0114161	0.0555594	up	--	--	--	--	--	--	IPR012643: Wound-inducible basic	Nucleus	--
A0A251N0K9	Purple acid phosphatase OS=Prunus persica OX=3760 GN=PRUPE_8G201400 PE=3 SV=1	PRUPE_8G201400	1.06737	1.02962	0.943279	1.88309	1.75264	2.10853	1.88939	0.00734478	0.0449605	up	--	--	GO:0003993 acid phosphatase activity;GO:0046872 metal ion binding	G: Carbohydrate transport and metabolism	K22390	--	IPR004843: Calcineurin-like phosphoesterase domain, ApaH type;IPR015914: Purple acid phosphatase, N-terminal;IPR025733: Iron/zinc purple acid phosphatase-like C-terminal domain;IPR029052: Metallo-dependent phosphatase-like;IPR008963: Purple acid phosphatase-like, N-terminal;IPR041792: Purple acid phosphatase, metallophosphatase domain	vacuolar membrane	CS pos: 31-32. VEA-RI. Pr: 0.7543
A0A251N0U4	Dirigent protein OS=Prunus persica OX=3760 GN=PRUPE_8G162100 PE=3 SV=1	PRUPE_8G162100	2.75392	3.05562	3.17174	1.83272	1.87933	1.84687	0.618944	0.010969	0.054634	down	GO:0009699 phenylpropanoid biosynthetic process	GO:0048046 apoplast	--	--	--	--	IPR044859: Allene oxide cyclase/Dirigent protein;IPR004265: Dirigent protein	Extracell	CS pos: 22-23. IEG-AQ. Pr: 0.7629
A0A251N109	AAA+ ATPase domain-containing protein OS=Prunus persica OX=3760 GN=PRUPE_8G208900 PE=3 SV=1	PRUPE_8G208900	0.605588	0.651249	0.648719	1.18289	1.08878	1.39229	1.92278	0.0203042	0.0760475	up	GO:0043161 proteasome-mediated ubiquitin-dependent protein catabolic process	GO:0005634 nucleus;GO:0005737 cytoplasm;GO:0008540 proteasome regulatory particle, base subcomplex	GO:0005524 ATP binding;GO:0016887 ATP hydrolysis activity;GO:0036402 proteasome-activating activity	O: Posttranslational modification, protein turnover, chaperones	K03062	ko03050: Proteasome	IPR041569: AAA ATPase, AAA+ lid domain;IPR027417: P-loop containing nucleoside triphosphate hydrolase;IPR003960: ATPase, AAA-type, conserved site;IPR003959: ATPase, AAA-type, core;IPR003593: AAA+ ATPase domain;IPR005937: 26S proteasome regulatory subunit P45-like;IPR012340: Nucleic acid-binding, OB-fold;IPR032501: Proteasomal ATPase OB C-terminal domain	Cytoplasm	--
A0A251N1D5	Uncharacterized protein OS=Prunus persica OX=3760 GN=PRUPE_8G216100 PE=3 SV=1	PRUPE_8G216100	2.31997	2.45471	3.31532	5.0265	5.2383	5.979	2.00789	0.00312959	0.0304609	up	GO:0006886 intracellular protein transport	GO:0005741 mitochondrial outer membrane;GO:0016021 integral component of membrane	--	U: Intracellular trafficking, secretion, and vesicular transport	K17769	--	IPR017411: Mitochondrial outer membrane translocase complex, subunit Tom22, plant;IPR005683: Mitochondrial import receptor subunit Tom22	Cytoplasm	--
A0A251N1E3	Protein kinase domain-containing protein OS=Prunus persica OX=3760 GN=PRUPE_8G217000 PE=4 SV=1	PRUPE_8G217000	0.0420472	0.140349	0.140288	0.225552	0.340886	0.219151	2.43454	0.0415438	0.113871	up	GO:0006468 protein phosphorylation;GO:0009755 hormone-mediated signaling pathway	GO:0005886 plasma membrane;GO:0016021 integral component of membrane	GO:0004672 protein kinase activity;GO:0005524 ATP binding	--	K27590	--	IPR011009: Protein kinase-like domain superfamily;IPR032675: Leucine-rich repeat domain superfamily;IPR017441: Protein kinase, ATP binding site;IPR001611: Leucine-rich repeat;IPR001245: Serine-threonine/tyrosine-protein kinase, catalytic domain;IPR000719: Protein kinase domain;IPR013210: Leucine-rich repeat-containing N-terminal, plant-type;IPR008266: Tyrosine-protein kinase, active site;IPR00359…	Plasma membrane	CS pos: 34-35. AIS-SP. Pr: 0.5481
A0A251N1F4	G3BP-like protein OS=Prunus persica OX=3760 GN=PRUPE_8G215800 PE=4 SV=1	PRUPE_8G215800	0.270143	0.476509	0.538176	1.05786	0.683364	0.895743	2.05239	0.032705	0.0989367	up	--	GO:0005737 cytoplasm;GO:0043229 intracellular organelle	GO:0003723 RNA binding	T: Signal transduction mechanisms	K24983	--	IPR012677: Nucleotide-binding alpha-beta plait domain superfamily;IPR002075: Nuclear transport factor 2 domain;IPR000504: RNA recognition motif domain;IPR018222: Nuclear transport factor 2, eukaryote;IPR035979: RNA-binding domain superfamily;IPR032710: NTF2-like domain superfamily	Nucleus	--
A0A251N1G2	SCP domain-containing protein OS=Prunus persica OX=3760 GN=PRUPE_8G153800 PE=4 SV=1	PRUPE_8G153800	0	0.322899	0.0996857	0.842949	0.919975	1.04493	6.64447	0.00406223	0.0345601	up	GO:0009607 response to biotic stimulus	GO:0005615 extracellular space	--	S: Function unknown	K13449	ko04016: MAPK signaling pathway - plant;ko04075: Plant hormone signal transduction;ko04626: Plant-pathogen interaction	IPR014044: CAP domain;IPR002413: Venom allergen 5-like;IPR018244: Allergen V5/Tpx-1-related, conserved site;IPR001283: Cysteine-rich secretory protein-related;IPR035940: CAP superfamily	Extracell	CS pos: 24-25. THA-QD. Pr: 0.9381
A0A251N2D7	Gnk2-homologous domain-containing protein (Fragment) OS=Prunus persica OX=3760 GN=PRUPE_8G192200 PE=3 SV=1	PRUPE_8G192200	2.6718	2.61441	2.76384	9.60401	7.38681	8.23056	3.13307	0.0122125	0.0578849	up	--	--	--	--	--	--	IPR002902: Gnk2-homologous domain;IPR038408: Gnk2-homologous domain superfamily	Cytoplasm	--
A0A251N2F5	Small ribosomal subunit protein uS2 OS=Prunus persica OX=3760 GN=PRUPE_8G193400 PE=3 SV=1	PRUPE_8G193400	0.292616	0	0.166411	0.439921	0.557569	0.592766	3.46441	0.0281814	0.0908403	up	GO:0000028 ribosomal small subunit assembly;GO:0006412 translation	GO:0022627 cytosolic small ribosomal subunit	GO:0003735 structural constituent of ribosome	J: Translation, ribosomal structure and biogenesis	K02998	ko03010: Ribosome	IPR018130: Ribosomal protein S2, conserved site;IPR023591: Ribosomal protein S2, flavodoxin-like domain superfamily;IPR005707: Ribosomal protein S2, eukaryotic/archaeal;IPR001865: Ribosomal protein S2;IPR027498: Ribosomal protein S2, eukaryotic	Cytoplasm	--
A0A251N3H3	AAA+ ATPase domain-containing protein OS=Prunus persica OX=3760 GN=PRUPE_8G259000 PE=4 SV=1	PRUPE_8G259000	0	0	0	0.633515	0.37029	0.43144	inf	0.0265418	0.0878522	up	--	--	GO:0005524 ATP binding;GO:0016887 ATP hydrolysis activity	O: Posttranslational modification, protein turnover, chaperones	K22530	--	IPR003960: ATPase, AAA-type, conserved site;IPR027417: P-loop containing nucleoside triphosphate hydrolase;IPR003959: ATPase, AAA-type, core;IPR041569: AAA ATPase, AAA+ lid domain;IPR003593: AAA+ ATPase domain	chloroplast	--
A0A251N3P4	DUF642 domain-containing protein (Fragment) OS=Prunus persica OX=3760 GN=PRUPE_8G263200 PE=4 SV=1	PRUPE_8G263200	1.52746	1.91949	1.69335	2.63754	2.52467	2.6632	1.52236	0.00875591	0.0482651	up	--	--	--	--	--	--	IPR007493: Protein of unknown function DUF538;IPR036758: At5g01610-like superfamily	chloroplast	--
A0A251N4C1	Adenylyl-sulfate kinase OS=Prunus persica OX=3760 GN=PRUPE_7G004400 PE=3 SV=1	PRUPE_7G004400	0	0	0	0.240387	0.157352	0.225029	inf	0.0147639	0.0643161	up	GO:0000103 sulfate assimilation;GO:0016310 phosphorylation;GO:0070814 hydrogen sulfide biosynthetic process	--	GO:0004020 adenylylsulfate kinase activity;GO:0005524 ATP binding	P: Inorganic ion transport and metabolism	K00860	ko00230: Purine metabolism;ko00920: Sulfur metabolism;ko01100: Metabolic pathways	IPR027417: P-loop containing nucleoside triphosphate hydrolase;IPR002891: Adenylyl-sulfate kinase	Cytoplasm	--
A0A251N535	Peroxidase OS=Prunus persica OX=3760 GN=PRUPE_7G016500 PE=3 SV=1	PRUPE_7G016500	15.2357	16.5226	19.101	29.7582	30.1229	31.4787	1.79632	0.00226151	0.027054	up	GO:0006979 response to oxidative stress;GO:0042744 hydrogen peroxide catabolic process	GO:0005576 extracellular region;GO:0009505 plant-type cell wall	GO:0004601 peroxidase activity;GO:0020037 heme binding;GO:0046872 metal ion binding	--	K00430	ko00940: Phenylpropanoid biosynthesis;ko01100: Metabolic pathways;ko01110: Biosynthesis of secondary metabolites	IPR010255: Haem peroxidase superfamily;IPR002016: Haem peroxidase;IPR033905: Secretory peroxidase;IPR000823: Plant peroxidase;IPR019794: Peroxidase, active site;IPR019793: Peroxidases heam-ligand binding site	chloroplast	CS pos: 20-21. VLA-DL. Pr: 0.9528
A0A251N599	non-reducing end alpha-L-arabinofuranosidase OS=Prunus persica OX=3760 GN=PRUPE_7G021300 PE=3 SV=1	PRUPE_7G021300	7.97449	7.95677	9.02307	16.3772	15.7317	17.0399	1.96955	0.000101504	0.0101397	up	GO:0046373 L-arabinose metabolic process	--	GO:0046556 alpha-L-arabinofuranosidase activity	--	K01209	ko00520: Amino sugar and nucleotide sugar metabolism;ko01100: Metabolic pathways	IPR017853: Glycoside hydrolase superfamily;IPR008979: Galactose-binding-like domain superfamily;IPR010720: Alpha-L-arabinofuranosidase, C-terminal;IPR013780: Glycosyl hydrolase, all-beta	chloroplast	CS pos: 25-26. SFA-FG. Pr: 0.6295
A0A251N5C4	non-reducing end alpha-L-arabinofuranosidase OS=Prunus persica OX=3760 GN=PRUPE_7G021500 PE=3 SV=1	PRUPE_7G021500	0.800808	1.02	1.22671	1.96915	1.74747	1.81897	1.81643	0.00906792	0.0491674	up	GO:0046373 L-arabinose metabolic process	--	GO:0046556 alpha-L-arabinofuranosidase activity	--	K01209	ko00520: Amino sugar and nucleotide sugar metabolism;ko01100: Metabolic pathways	IPR013780: Glycosyl hydrolase, all-beta;IPR010720: Alpha-L-arabinofuranosidase, C-terminal;IPR017853: Glycoside hydrolase superfamily;IPR008979: Galactose-binding-like domain superfamily	Extracell	CS pos: 25-26. SFA-FG. Pr: 0.5396
A0A251N5V0	Peptidase A1 domain-containing protein OS=Prunus persica OX=3760 GN=PRUPE_8G243100 PE=3 SV=1	PRUPE_8G243100	6.48117	5.44943	5.47006	18.9522	20.5803	21.1124	3.48521	0.000275445	0.0156915	up	GO:0006508 proteolysis	--	GO:0004190 aspartic-type endopeptidase activity	O: Posttranslational modification, protein turnover, chaperones	K22683	--	IPR033868: Xylanase inhibitor I-like;IPR033121: Peptidase family A1 domain;IPR032861: Xylanase inhibitor, N-terminal;IPR021109: Aspartic peptidase domain superfamily;IPR032799: Xylanase inhibitor, C-terminal	chloroplast	--
A0A251N5X9	fumarate hydratase OS=Prunus persica OX=3760 GN=PRUPE_8G265300 PE=3 SV=1	PRUPE_8G265300	0.784536	0.825526	0.823512	1.35421	1.39479	1.42295	1.71433	5.21367e-05	0.00806681	up	GO:0006099 tricarboxylic acid cycle;GO:0006106 fumarate metabolic process;GO:0006108 malate metabolic process	GO:0005739 mitochondrion;GO:0045239 tricarboxylic acid cycle enzyme complex	GO:0004333 fumarate hydratase activity	C: Energy production and conversion	K01679	ko00020: Citrate cycle (TCA cycle);ko00620: Pyruvate metabolism;ko01100: Metabolic pathways;ko01110: Biosynthesis of secondary metabolites;ko01200: Carbon metabolism	IPR005677: Fumarate hydratase, class II;IPR024083: Fumarase/histidase, N-terminal;IPR000362: Fumarate lyase family;IPR020557: Fumarate lyase, conserved site;IPR008948: L-Aspartase-like;IPR022761: Fumarate lyase, N-terminal;IPR018951: Fumarase C, C-terminal	chloroplast	--
A0A251N684	UBA domain-containing protein OS=Prunus persica OX=3760 GN=PRUPE_7G034400 PE=3 SV=1	PRUPE_7G034400	0	0	0	0.135728	0.0614327	0.102291	inf	0.043332	0.116845	up	--	GO:0016021 integral component of membrane	GO:0004252 serine-type endopeptidase activity	S: Function unknown	K25216	--	IPR035952: Rhomboid-like superfamily;IPR015940: Ubiquitin-associated domain;IPR022764: Peptidase S54, rhomboid domain;IPR009060: UBA-like superfamily	chloroplast	--
A0A251N6Y9	glucan endo-1,3-beta-D-glucosidase OS=Prunus persica OX=3760 GN=PRUPE_7G051800 PE=3 SV=1	PRUPE_7G051800	3.29314	3.52576	3.71198	35.7302	33.0401	32.6879	9.63435	0.000854009	0.0207705	up	GO:0005975 carbohydrate metabolic process	GO:0046658 anchored component of plasma membrane	GO:0042973 glucan endo-1,3-beta-D-glucosidase activity	--	K19891	ko00500: Starch and sucrose metabolism;ko01100: Metabolic pathways	IPR017853: Glycoside hydrolase superfamily;IPR000490: Glycoside hydrolase family 17	vacuolar membrane	CS pos: 32-33. TTG-AQ. Pr: 0.4907
A0A251N715	Uncharacterized protein OS=Prunus persica OX=3760 GN=PRUPE_7G053700 PE=4 SV=1	PRUPE_7G053700	3.37389	3.23166	4.15633	6.57567	6.49612	5.64452	1.73913	0.00306816	0.0302567	up	--	--	--	--	--	--	--	Mitochondrion	--
A0A251N785	Bifunctional inhibitor/plant lipid transfer protein/seed storage helical domain-containing protein OS=Prunus persica OX=3760 GN=PRUPE_7G057100 PE=4 SV=1	PRUPE_7G057100	0.197448	0.2031	0.20695	0.833448	1.04543	0.649859	4.16255	0.0303413	0.0945427	up	--	--	GO:0008289 lipid binding	--	--	--	IPR016140: Bifunctional inhibitor/plant lipid transfer protein/seed storage helical domain;IPR036312: Bifunctional inhibitor/plant lipid transfer protein/seed storage helical domain superfamily	Extracell	CS pos: 30-31. AEG-DT. Pr: 0.4979
A0A251N7C7	argininosuccinate synthase OS=Prunus persica OX=3760 GN=PRUPE_7G058500 PE=3 SV=1	PRUPE_7G058500	0.959035	1.13228	0.836299	1.36061	1.61367	1.43236	1.5052	0.0129425	0.0598689	up	GO:0000050 urea cycle;GO:0000053 argininosuccinate metabolic process;GO:0006526 arginine biosynthetic process	GO:0005737 cytoplasm	GO:0004055 argininosuccinate synthase activity;GO:0005524 ATP binding	E: Amino acid transport and metabolism	K01940	ko00220: Arginine biosynthesis;ko00250: Alanine, aspartate and glutamate metabolism;ko01100: Metabolic pathways;ko01110: Biosynthesis of secondary metabolites;ko01230: Biosynthesis of amino acids	IPR023434: Argininosuccinate synthase, type 1 subfamily;IPR001518: Argininosuccinate synthase;IPR018223: Argininosuccinate synthase, conserved site;IPR024074: Argininosuccinate synthetase, catalytic/multimerisation domain body;IPR014729: Rossmann-like alpha/beta/alpha sandwich fold	chloroplast	--
A0A251N7D8	HP domain-containing protein OS=Prunus persica OX=3760 GN=PRUPE_7G059400 PE=3 SV=1	PRUPE_7G059400	1.76918	1.99792	1.68076	2.64217	2.73964	2.81037	1.50374	0.00332575	0.0311537	up	GO:0001558 regulation of cell growth;GO:0007015 actin filament organization;GO:0009630 gravitropism;GO:0051014 actin filament severing;GO:0051693 actin filament capping;GO:2000012 regulation of auxin polar transport	GO:0032432 actin filament bundle	GO:0051015 actin filament binding	Z: Cytoskeleton	K05761	--	IPR029006: ADF-H/Gelsolin-like domain superfamily;IPR007122: Villin/Gelsolin;IPR003128: Villin headpiece;IPR036886: Villin headpiece domain superfamily;IPR007123: Gelsolin-like domain	Nucleus	--
A0A251N7J2	DUF642 domain-containing protein OS=Prunus persica OX=3760 GN=PRUPE_7G061700 PE=4 SV=1	PRUPE_7G061700	0.372319	0.150833	0.114163	0.7328	0.744858	0.731968	3.46709	0.0226183	0.0809318	up	--	--	--	--	--	--	IPR006946: DUF642 L-galactono-1,4-lactone-responsive gene 2-like domain	Extracell	CS pos: 23-24. ASA-AA. Pr: 0.4195
A0A251N7W2	Rhamnogalacturonase A/B/Epimerase-like pectate lyase domain-containing protein OS=Prunus persica OX=3760 GN=PRUPE_7G070000 PE=3 SV=1	PRUPE_7G070000	9.22097	9.38315	10.1734	18.0385	17.5694	16.8046	1.8213	9.26608e-05	0.0101397	up	GO:0005975 carbohydrate metabolic process	--	GO:0004650 polygalacturonase activity	--	K01184	ko00040: Pentose and glucuronate interconversions;ko01100: Metabolic pathways	IPR006626: Parallel beta-helix repeat;IPR000743: Glycoside hydrolase, family 28;IPR012334: Pectin lyase fold;IPR011050: Pectin lyase fold/virulence factor	chloroplast	CS pos: 31-32. LQS-NP. Pr: 0.6538
A0A251N7X8	Ubiquitin thioesterase OTU OS=Prunus persica OX=3760 GN=PRUPE_7G070500 PE=4 SV=1	PRUPE_7G070500	0.160737	0.247043	0.189958	0	0	0.0615616	0.102991	0.00609695	0.0416393	down	--	--	--	T: Signal transduction mechanisms;O: Posttranslational modification, protein turnover, chaperones	K18342	--	IPR003323: OTU domain;IPR038765: Papain-like cysteine peptidase superfamily	chloroplast	--
A0A251N7Z1	Leucine-rich repeat-containing N-terminal plant-type domain-containing protein OS=Prunus persica OX=3760 GN=PRUPE_7G072700 PE=3 SV=1	PRUPE_7G072700	1.8941	2.88905	3.13964	4.78576	5.31527	4.82844	1.88437	0.0138704	0.0621932	up	--	GO:0016020 membrane	--	--	K13466	ko04626: Plant-pathogen interaction	IPR025875: Leucine rich repeat 4;IPR032675: Leucine-rich repeat domain superfamily;IPR003591: Leucine-rich repeat, typical subtype;IPR001611: Leucine-rich repeat;IPR013210: Leucine-rich repeat-containing N-terminal, plant-type	Extracell	CS pos: 24-25. ALS-EL. Pr: 0.9548
A0A251N885	10 kDa chaperonin OS=Prunus persica OX=3760 GN=PRUPE_7G030600 PE=3 SV=1	PRUPE_7G030600	2.16909	3.15838	3.47156	5.76278	4.80349	6.11152	1.89541	0.00903829	0.0490978	up	GO:0051085 chaperone cofactor-dependent protein refolding	GO:0005759 mitochondrial matrix	GO:0005524 ATP binding;GO:0046872 metal ion binding;GO:0051082 unfolded protein binding;GO:0051087 chaperone binding;GO:0140662 ATP-dependent protein folding chaperone	O: Posttranslational modification, protein turnover, chaperones	K04078	--	IPR011032: GroES-like superfamily;IPR020818: GroES chaperonin family;IPR037124: GroES chaperonin superfamily	Cytoplasm	--
A0A251N8P7	UBA domain-containing protein OS=Prunus persica OX=3760 GN=PRUPE_7G087100 PE=3 SV=1	PRUPE_7G087100	0.318056	0.447903	0.141205	0.901848	1.08178	1.15404	3.45876	0.00337803	0.0312789	up	GO:0030433 ubiquitin-dependent ERAD pathway;GO:0030968 endoplasmic reticulum unfolded protein response	GO:0000839 Hrd1p ubiquitin ligase ERAD-L complex;GO:0030176 integral component of endoplasmic reticulum membrane	GO:0004252 serine-type endopeptidase activity;GO:0051787 misfolded protein binding	S: Function unknown	K27605	--	IPR015940: Ubiquitin-associated domain;IPR035952: Rhomboid-like superfamily;IPR009060: UBA-like superfamily;IPR022764: Peptidase S54, rhomboid domain	Plasma membrane	--
A0A251N8Q6	UspA domain-containing protein OS=Prunus persica OX=3760 GN=PRUPE_7G087200 PE=4 SV=1	PRUPE_7G087200	1.80407	1.47206	1.98879	0.390553	0.192888	0.0738532	0.124844	0.00218665	0.0266983	down	--	--	--	--	--	--	IPR006016: UspA;IPR006015: Universal stress protein A family;IPR014729: Rossmann-like alpha/beta/alpha sandwich fold	chloroplast	--
A0A251N9N5	Small nuclear ribonucleoprotein G OS=Prunus persica OX=3760 GN=PRUPE_7G104100 PE=3 SV=1	PRUPE_7G104100	22.5891	24.2103	26.9628	40.9882	35.9558	41.0514	1.59967	0.00289802	0.0291556	up	GO:0000387 spliceosomal snRNP assembly	GO:0005681 spliceosomal complex	GO:0003723 RNA binding	A: RNA processing and modification	K11099	ko03040: Spliceosome	IPR001163: LSM domain, eukaryotic/archaea-type;IPR010920: LSM domain superfamily;IPR034098: Small nuclear ribonucleoprotein G	Cytoplasm	--
A0A251NA05	Uncharacterized protein OS=Prunus persica OX=3760 GN=PRUPE_7G050700 PE=3 SV=1	PRUPE_7G050700	0.642439	0.748208	0.570285	9.02958	10.4205	10.9359	15.4957	0.00337236	0.0312789	up	GO:0006952 defense response	GO:0005576 extracellular region	--	--	--	--	IPR001938: Thaumatin family;IPR037176: Osmotin/thaumatin-like superfamily;IPR017949: Thaumatin, conserved site	chloroplast	--
A0A251NB56	Patatin OS=Prunus persica OX=3760 GN=PRUPE_7G137200 PE=3 SV=1	PRUPE_7G137200	0.485586	0.891844	1.04777	1.87659	3.03809	2.57146	3.08681	0.0218323	0.0793211	up	GO:0016042 lipid catabolic process	--	GO:0004620 phospholipase activity;GO:0047372 acylglycerol lipase activity	I: Lipid transport and metabolism	--	--	IPR016035: Acyl transferase/acyl hydrolase/lysophospholipase;IPR002641: Patatin-like phospholipase domain	chloroplast	--
A0A251NBA0	AB hydrolase-1 domain-containing protein OS=Prunus persica OX=3760 GN=PRUPE_7G141400 PE=4 SV=1	PRUPE_7G141400	0.511976	0.155037	0.71717	1.85005	1.87918	1.27425	3.61475	0.0100216	0.0518542	up	GO:0009694 jasmonic acid metabolic process;GO:0009696 salicylic acid metabolic process	--	GO:0080030 methyl indole-3-acetate esterase activity;GO:0080031 methyl salicylate esterase activity;GO:0080032 methyl jasmonate esterase activity	--	--	--	IPR000073: Alpha/beta hydrolase fold-1;IPR029058: Alpha/Beta hydrolase fold	chloroplast	CS pos: 24-25. CTP-SP. Pr: 0.5969
A0A251NBR9	non-specific serine/threonine protein kinase OS=Prunus persica OX=3760 GN=PRUPE_7G151400 PE=4 SV=1	PRUPE_7G151400	0	0	0	0.259714	0.257888	0.209571	inf	0.00455679	0.0361881	up	GO:0006468 protein phosphorylation	--	GO:0004672 protein kinase activity;GO:0005524 ATP binding	J: Translation, ribosomal structure and biogenesis	K16196	--	IPR017441: Protein kinase, ATP binding site;IPR011009: Protein kinase-like domain superfamily;IPR000719: Protein kinase domain	chloroplast	--
A0A251NBW0	Succinate dehydrogenase [ubiquinone] flavoprotein subunit, mitochondrial OS=Prunus persica OX=3760 GN=PRUPE_7G153600 PE=3 SV=1	PRUPE_7G153600	1.44575	1.1847	1.06124	2.04953	1.64697	2.03202	1.55174	0.0180659	0.0719269	up	GO:0006099 tricarboxylic acid cycle;GO:0006121 mitochondrial electron transport, succinate to ubiquinone	GO:0005749 mitochondrial respiratory chain complex II, succinate dehydrogenase complex (ubiquinone)	GO:0000104 succinate dehydrogenase activity;GO:0008177 succinate dehydrogenase (ubiquinone) activity;GO:0009055 electron transfer activity;GO:0050660 flavin adenine dinucleotide binding	C: Energy production and conversion	K00234	ko00020: Citrate cycle (TCA cycle);ko00190: Oxidative phosphorylation;ko01100: Metabolic pathways;ko01110: Biosynthesis of secondary metabolites;ko01200: Carbon metabolism	IPR036188: FAD/NAD(P)-binding domain superfamily;IPR003953: FAD-dependent oxidoreductase 2, FAD binding domain;IPR003952: Fumarate reductase/succinate dehydrogenase, FAD-binding site;IPR011281: Succinate dehydrogenase, flavoprotein subunit;IPR027477: Succinate dehydrogenase/fumarate reductase flavoprotein, catalytic domain superfamily;IPR037099: Fumarate reductase/succinate dehydrogenase flavopro…	Mitochondrion	--
A0A251NBW4	Uncharacterized protein OS=Prunus persica OX=3760 GN=PRUPE_7G154400 PE=3 SV=1	PRUPE_7G154400	0.31705	0.234428	0.231305	0.092116	0.172745	0.151946	0.532468	0.0311208	0.0960377	down	GO:0016226 iron-sulfur cluster assembly;GO:0106035 protein maturation by [4Fe-4S] cluster transfer	GO:0016021 integral component of membrane	--	S: Function unknown	K26403	--	IPR002744: MIP18 family-like;IPR034904: Fe-S cluster assembly domain superfamily	Cytoplasm	--
A0A251NBZ0	Uncharacterized protein OS=Prunus persica OX=3760 GN=PRUPE_7G153800 PE=4 SV=1	PRUPE_7G153800	0.475239	0.483567	0.448982	0.196724	0	0	0.13974	0.0230839	0.0817503	down	--	--	--	--	--	--	--	chloroplast	--
A0A251NC88	Dehydrin OS=Prunus persica OX=3760 GN=PRUPE_7G161100 PE=3 SV=1	PRUPE_7G161100	83.514	86.2071	95.2696	6.55022	6.47204	6.1752	0.0724458	0.00186088	0.0249749	down	GO:0009414 response to water deprivation;GO:0009631 cold acclimation;GO:0009737 response to abscisic acid	--	GO:0046872 metal ion binding	--	--	--	IPR030513: Dehydrin, conserved site;IPR000167: Dehydrin	Nucleus	--
A0A251NCC8	Thioredoxin domain-containing protein OS=Prunus persica OX=3760 GN=PRUPE_7G163200 PE=3 SV=1	PRUPE_7G163200	0.799589	0.918102	0.766623	0.17528	0.305738	0.331808	0.327183	0.00114116	0.0223097	down	--	--	GO:0015035 protein-disulfide reductase activity	O: Posttranslational modification, protein turnover, chaperones	K03671	--	IPR005746: Thioredoxin;IPR017937: Thioredoxin, conserved site;IPR013766: Thioredoxin domain;IPR036249: Thioredoxin-like superfamily	Cytoplasm	--
A0A251NCM7	Uncharacterized protein OS=Prunus persica OX=3760 GN=PRUPE_7G169300 PE=4 SV=1	PRUPE_7G169300	1.73338	1.92908	1.20545	0.737985	0.690208	1.094	0.518125	0.0474164	0.124443	down	--	--	GO:0003676 nucleic acid binding;GO:0008270 zinc ion binding	J: Translation, ribosomal structure and biogenesis	K09250	--	IPR001878: Zinc finger, CCHC-type;IPR002059: Cold-shock protein, DNA-binding;IPR036875: Zinc finger, CCHC-type superfamily;IPR012340: Nucleic acid-binding, OB-fold;IPR019844: Cold-shock (CSD) domain;IPR011129: Cold shock domain	Mitochondrion	--
A0A251ND26	Red chlorophyll catabolite reductase OS=Prunus persica OX=3760 GN=PRUPE_7G133700 PE=4 SV=1	PRUPE_7G133700	0.722558	0.868615	0.848612	0.150018	0.0576718	0.131409	0.138987	0.000567667	0.0173517	down	GO:0015996 chlorophyll catabolic process	GO:0009507 chloroplast	GO:0051743 red chlorophyll catabolite reductase activity	--	K13545	ko00860: Porphyrin metabolism;ko01110: Biosynthesis of secondary metabolites	IPR009439: Red chlorophyll catabolite reductase	chloroplast	--
A0A251NDA0	Homeobox domain-containing protein OS=Prunus persica OX=3760 GN=PRUPE_7G183300 PE=4 SV=1	PRUPE_7G183300	0.594979	0.519007	0.517361	0.228026	0.28085	0.240642	0.459447	0.00143072	0.0237085	down	--	GO:0005634 nucleus	GO:0000976 transcription cis-regulatory region binding;GO:0003700 DNA-binding transcription factor activity	--	--	--	IPR009057: Homeobox-like domain superfamily;IPR001356: Homeobox domain	Nucleus	--
A0A251NDA6	Apple domain-containing protein OS=Prunus persica OX=3760 GN=PRUPE_7G116800 PE=4 SV=1	PRUPE_7G116800	0	0.186012	0.114982	0.482008	0.533241	0.431272	4.80581	0.00781054	0.0459317	up	--	GO:0016021 integral component of membrane	--	--	--	--	IPR001480: Bulb-type lectin domain;IPR036426: Bulb-type lectin domain superfamily;IPR035446: S-locus-specific glycoprotein/EP1;IPR003609: PAN/Apple domain	vacuolar membrane	CS pos: 34-35. SSA-AA. Pr: 0.4060
A0A251NDK2	non-specific serine/threonine protein kinase OS=Prunus persica OX=3760 GN=PRUPE_7G188700 PE=3 SV=1	PRUPE_7G188700	0	0	0.169394	0.70281	0.517203	0.724167	11.4773	0.00260969	0.0279468	up	GO:0006468 protein phosphorylation	GO:0016021 integral component of membrane	GO:0004672 protein kinase activity;GO:0005524 ATP binding;GO:0030246 carbohydrate binding	--	K13418	--	IPR013320: Concanavalin A-like lectin/glucanase domain superfamily;IPR001220: Legume lectin domain;IPR000719: Protein kinase domain;IPR019825: Legume lectin, beta chain, Mn/Ca-binding site;IPR017441: Protein kinase, ATP binding site;IPR011009: Protein kinase-like domain superfamily;IPR008271: Serine/threonine-protein kinase, active site	vacuolar membrane	CS pos: 25-26. AAA-FS. Pr: 0.5090
A0A251NDL5	SEC7 domain-containing protein OS=Prunus persica OX=3760 GN=PRUPE_7G189500 PE=4 SV=1	PRUPE_7G189500	0.476035	0.509005	0.62936	0.86001	0.829363	0.974467	1.65005	0.00555501	0.0398502	up	GO:0015031 protein transport;GO:0032012 regulation of ARF protein signal transduction	GO:0005802 trans-Golgi network;GO:0005829 cytosol;GO:0016020 membrane	GO:0005085 guanyl-nucleotide exchange factor activity	U: Intracellular trafficking, secretion, and vesicular transport	K13462	--	IPR016024: Armadillo-type fold;IPR032817: Mon2, C-terminal;IPR000904: Sec7 domain;IPR046455: Sec7/BIG1-like, C-terminal domain;IPR035999: Sec7 domain superfamily;IPR023394: Sec7, C-terminal domain superfamily;IPR015403: Mon2/Sec7/BIG1-like, HDS;IPR032691: Mon2/Sec7/BIG1-like, HUS domain;IPR032629: Mon2/Sec7/BIG1-like, dimerisation and cyclophilin-binding domain;IPR011989: Armadillo-like helical	Plasma membrane	--
A0A251NDV7	Uncharacterized protein OS=Prunus persica OX=3760 GN=PRUPE_7G194000 PE=4 SV=1	PRUPE_7G194000	0.108536	0	0.114963	0.29138	0.210936	0.266936	3.44187	0.0204362	0.0762873	up	--	GO:0016021 integral component of membrane	--	--	--	--	--	chloroplast	--
A0A251NE36	Uncharacterized protein OS=Prunus persica OX=3760 GN=PRUPE_7G198500 PE=3 SV=1	PRUPE_7G198500	11.2165	11.598	15.0255	21.5986	19.3946	22.8469	1.68711	0.00585581	0.0408432	up	GO:0051603 proteolysis involved in cellular protein catabolic process	GO:0005615 extracellular space;GO:0005764 lysosome	GO:0004197 cysteine-type endopeptidase activity	O: Posttranslational modification, protein turnover, chaperones	K01366	--	IPR039417: Papain-like cysteine endopeptidase;IPR025661: Cysteine peptidase, asparagine active site;IPR000169: Cysteine peptidase, cysteine active site;IPR038765: Papain-like cysteine peptidase superfamily;IPR000668: Peptidase C1A, papain C-terminal;IPR025660: Cysteine peptidase, histidine active site;IPR013201: Cathepsin propeptide inhibitor domain (I29)	vacuolar membrane	CS pos: 23-24. AAA-SS. Pr: 0.5127
A0A251NE70	AAA+ ATPase domain-containing protein OS=Prunus persica OX=3760 GN=PRUPE_7G159800 PE=3 SV=1	PRUPE_7G159800	0.100409	0.101534	0	0.328237	0.275053	0.424679	5.09039	0.00893178	0.0487553	up	GO:0006950 response to stress	--	GO:0005524 ATP binding;GO:0016887 ATP hydrolysis activity	O: Posttranslational modification, protein turnover, chaperones	K08900	--	IPR027417: P-loop containing nucleoside triphosphate hydrolase;IPR003959: ATPase, AAA-type, core;IPR025753: AAA-type ATPase, N-terminal domain;IPR003593: AAA+ ATPase domain	Cytoplasm	--
A0A251NEK4	Uncharacterized protein OS=Prunus persica OX=3760 GN=PRUPE_7G168200 PE=3 SV=1	PRUPE_7G168200	0	0	0	0.305516	0.376213	0.477088	inf	0.0162077	0.0678194	up	--	GO:0016021 integral component of membrane	--	--	--	--	IPR003854: Gibberellin regulated protein	chloroplast	--
A0A251NEK9	Histone-binding protein RBBP4 N-terminal domain-containing protein OS=Prunus persica OX=3760 GN=PRUPE_7G209600 PE=3 SV=1	PRUPE_7G209600	0.35113	0.623821	0.445717	0.859105	0.793363	0.960842	1.83949	0.0196625	0.0749581	up	GO:0006338 chromatin remodeling;GO:0006355 regulation of transcription, DNA-templated	GO:0005634 nucleus	GO:0042393 histone binding	B: Chromatin structure and dynamics	K10752	ko03082: ATP-dependent chromatin remodeling;ko03083: Polycomb repressive complex	IPR001680: WD40 repeat;IPR015943: WD40/YVTN repeat-like-containing domain superfamily;IPR022052: Histone-binding protein RBBP4, N-terminal;IPR036322: WD40-repeat-containing domain superfamily	Nucleus	--
A0A251NEU3	IST1-like protein OS=Prunus persica OX=3760 GN=PRUPE_7G214200 PE=4 SV=1	PRUPE_7G214200	0	0	0	0.133982	0.133031	0.0745544	inf	0.0285256	0.0915698	up	GO:0015031 protein transport	--	--	Z: Cytoskeleton	--	--	IPR042277: Vacuolar protein sorting-associated protein IST1-like;IPR005061: Vacuolar protein sorting-associated protein Ist1	Nucleus	--
A0A251NEW7	Myb-like domain-containing protein OS=Prunus persica OX=3760 GN=PRUPE_7G155000 PE=4 SV=1	PRUPE_7G155000	0	0.0767316	0	0.425107	0.532835	0.555514	19.724	0.00122255	0.0225255	up	--	--	GO:0003700 DNA-binding transcription factor activity	O: Posttranslational modification, protein turnover, chaperones	--	--	IPR001005: SANT/Myb domain;IPR009057: Homeobox-like domain superfamily	Nucleus	--
A0A251NEZ7	Protein kinase domain-containing protein OS=Prunus persica OX=3760 GN=PRUPE_7G215900 PE=4 SV=1	PRUPE_7G215900	0.641466	0.511924	0.718605	1.60274	1.52462	1.71664	2.58761	0.000280429	0.0156915	up	GO:0006468 protein phosphorylation	GO:0016021 integral component of membrane	GO:0004674 protein serine/threonine kinase activity;GO:0005524 ATP binding	--	K13430	ko04626: Plant-pathogen interaction	IPR008271: Serine/threonine-protein kinase, active site;IPR000719: Protein kinase domain;IPR017441: Protein kinase, ATP binding site;IPR001611: Leucine-rich repeat;IPR032675: Leucine-rich repeat domain superfamily;IPR001245: Serine-threonine/tyrosine-protein kinase, catalytic domain;IPR011009: Protein kinase-like domain superfamily;IPR024788: Malectin-like domain	Plasma membrane	CS pos: 19-20. VHA-QR. Pr: 0.9727
A0A251NF04	glucan endo-1,3-beta-D-glucosidase OS=Prunus persica OX=3760 GN=PRUPE_7G217800 PE=3 SV=1	PRUPE_7G217800	6.02403	5.43354	5.92036	9.42837	9.41771	9.70166	1.64276	0.000378486	0.0157058	up	GO:0005975 carbohydrate metabolic process	--	GO:0042973 glucan endo-1,3-beta-D-glucosidase activity	--	K19891	ko00500: Starch and sucrose metabolism;ko01100: Metabolic pathways	IPR012946: X8 domain;IPR000490: Glycoside hydrolase family 17;IPR017853: Glycoside hydrolase superfamily	chloroplast	CS pos: 23-24. CRG-ST. Pr: 0.9018
A0A251NF62	Golgin candidate 1 OS=Prunus persica OX=3760 GN=PRUPE_7G221400 PE=4 SV=1	PRUPE_7G221400	0.242944	0.174934	0.30005	0.359506	0.578512	0.461938	1.94999	0.0485005	0.126141	up	GO:0007030 Golgi organization	GO:0005794 Golgi apparatus;GO:0016021 integral component of membrane	--	--	--	--	IPR019177: Golgin subfamily A member 5	Nucleus	--
A0A251NF84	Protein phosphatase 1 regulatory subunit 7 OS=Prunus persica OX=3760 GN=PRUPE_7G222100 PE=4 SV=1	PRUPE_7G222100	0.161004	0.156953	0.161882	0.361833	0.259398	0.275832	1.8695	0.0481083	0.125672	up	--	--	--	T: Signal transduction mechanisms	K17550	--	IPR001611: Leucine-rich repeat;IPR003591: Leucine-rich repeat, typical subtype;IPR032675: Leucine-rich repeat domain superfamily	Cytoplasm	--
A0A251NG50	Signal peptidase complex catalytic subunit SEC11 OS=Prunus persica OX=3760 GN=PRUPE_7G241300 PE=3 SV=1	PRUPE_7G241300	0	0	0.0910587	0.196151	0.144715	0.140111	5.28204	0.0302793	0.0944151	up	GO:0006465 signal peptide processing	GO:0016021 integral component of membrane	GO:0004252 serine-type endopeptidase activity	U: Intracellular trafficking, secretion, and vesicular transport	K13280	ko03060: Protein export	IPR001733: Peptidase S26B;IPR015927: Peptidase S24/S26A/S26B/S26C;IPR036286: LexA/Signal peptidase-like superfamily;IPR019533: Peptidase S26	vacuolar membrane	--
A0A251NG67	Peroxidase OS=Prunus persica OX=3760 GN=PRUPE_7G243400 PE=3 SV=1	PRUPE_7G243400	1.37898	1.13705	1.38223	0.517694	0.722789	0.751056	0.510879	0.00452179	0.0360378	down	GO:0006979 response to oxidative stress;GO:0042744 hydrogen peroxide catabolic process	GO:0005576 extracellular region;GO:0009505 plant-type cell wall	GO:0004601 peroxidase activity;GO:0020037 heme binding;GO:0046872 metal ion binding	--	K00430	ko00940: Phenylpropanoid biosynthesis;ko01100: Metabolic pathways;ko01110: Biosynthesis of secondary metabolites	IPR019793: Peroxidases heam-ligand binding site;IPR002016: Haem peroxidase;IPR019794: Peroxidase, active site;IPR033905: Secretory peroxidase;IPR000823: Plant peroxidase;IPR010255: Haem peroxidase superfamily	Cytoplasm	--
A0A251NG74	FAS1 domain-containing protein OS=Prunus persica OX=3760 GN=PRUPE_7G241800 PE=3 SV=1	PRUPE_7G241800	1.0318	0.639513	0.917952	24.0747	20.401	24.4012	26.6009	0.00314363	0.0305313	up	GO:0009834 plant-type secondary cell wall biogenesis	GO:0005886 plasma membrane;GO:0016021 integral component of membrane	--	--	--	--	IPR000782: FAS1 domain;IPR036378: FAS1 domain superfamily	chloroplast	CS pos: 25-26. TQA-QT. Pr: 0.9068
A0A251NGA3	Phytocyanin domain-containing protein OS=Prunus persica OX=3760 GN=PRUPE_7G245700 PE=4 SV=1	PRUPE_7G245700	0	0	0	1.69742	0.989564	1.25945	inf	0.023712	0.0820528	up	--	GO:0016021 integral component of membrane;GO:0046658 anchored component of plasma membrane	GO:0009055 electron transfer activity	--	--	--	IPR028871: Blue (type 1) copper protein, binding site;IPR008972: Cupredoxin;IPR003245: Phytocyanin domain	Extracell	CS pos: 32-33. AEA-ET. Pr: 0.8335
A0A251NGA7	Phytocyanin domain-containing protein OS=Prunus persica OX=3760 GN=PRUPE_7G246200 PE=4 SV=1	PRUPE_7G246200	1.04043	1.70542	1.77277	14.6051	12.5554	13.0255	8.89342	0.000928694	0.0213818	up	--	GO:0046658 anchored component of plasma membrane	GO:0009055 electron transfer activity	--	--	--	IPR003245: Phytocyanin domain;IPR008972: Cupredoxin	Extracell	CS pos: 23-24. TAA-QQ. Pr: 0.6905
A0A251NGB0	Phytocyanin domain-containing protein OS=Prunus persica OX=3760 GN=PRUPE_7G246400 PE=4 SV=1	PRUPE_7G246400	1.72211	2.56667	3.90124	8.91048	10.3708	9.24168	3.48266	0.00153608	0.0241124	up	--	GO:0016021 integral component of membrane;GO:0046658 anchored component of plasma membrane	GO:0009055 electron transfer activity	--	--	--	IPR003245: Phytocyanin domain;IPR008972: Cupredoxin	Extracell	CS pos: 26-27. AAA-DN. Pr: 0.7784
A0A251NGN1	DOMON domain-containing protein (Fragment) OS=Prunus persica OX=3760 GN=PRUPE_7G210500 PE=4 SV=1	PRUPE_7G210500	0.25324	0.221564	0.294616	2.57582	2.29087	2.0856	9.03574	0.00404191	0.0345355	up	--	GO:0016021 integral component of membrane	--	T: Signal transduction mechanisms	--	--	IPR045265: AIR12, DOMON domain;IPR005018: DOMON domain	Plasma membrane	CS pos: 47-48. AQA-AT. Pr: 0.6696
A0A251NGQ4	Heparanase-like protein 3 OS=Prunus persica OX=3760 GN=PRUPE_7G252000 PE=3 SV=1	PRUPE_7G252000	0.412984	0.624106	0.700665	1.38134	1.04297	1.11829	2.03861	0.0116401	0.0560998	up	--	GO:0016020 membrane	GO:0016798 hydrolase activity, acting on glycosyl bonds	--	K07964	ko00531: Glycosaminoglycan degradation;ko01100: Metabolic pathways	IPR017853: Glycoside hydrolase superfamily;IPR005199: Glycoside hydrolase, family 79	Extracell	CS pos: 27-28. VNS-QG. Pr: 0.6745
A0A251NH81	non-specific serine/threonine protein kinase OS=Prunus persica OX=3760 GN=PRUPE_7G262300 PE=4 SV=1	PRUPE_7G262300	0.870366	1.17681	1.16229	1.93647	1.92023	2.15112	1.87191	0.00230302	0.0271248	up	GO:0006468 protein phosphorylation	GO:0016021 integral component of membrane	GO:0004672 protein kinase activity;GO:0005524 ATP binding	--	K13415	ko04075: Plant hormone signal transduction	IPR001245: Serine-threonine/tyrosine-protein kinase, catalytic domain;IPR000719: Protein kinase domain;IPR003591: Leucine-rich repeat, typical subtype;IPR032675: Leucine-rich repeat domain superfamily;IPR001611: Leucine-rich repeat;IPR011009: Protein kinase-like domain superfamily	Plasma membrane	CS pos: 21-22. LAC-QQ. Pr: 0.6790
A0A251NHL4	Large ribosomal subunit protein uL18 C-terminal eukaryotes domain-containing protein OS=Prunus persica OX=3760 GN=PRUPE_7G266900 PE=3 SV=1	PRUPE_7G266900	0.667972	0.718178	0.818405	1.06679	1.08513	1.37689	1.60069	0.0325018	0.0985551	up	GO:0006412 translation	GO:0005634 nucleus;GO:0005737 cytoplasm;GO:0005840 ribosome;GO:0016021 integral component of membrane	GO:0003735 structural constituent of ribosome;GO:0008097 5S rRNA binding	J: Translation, ribosomal structure and biogenesis	K02932	ko03010: Ribosome	IPR025607: Ribosomal protein L5 eukaryotic, C-terminal;IPR005485: Ribosomal protein L5 eukaryotic/L18 archaeal	chloroplast	--
A0A251NIG0	formate--tetrahydrofolate ligase OS=Prunus persica OX=3760 GN=PRUPE_6G013000 PE=3 SV=1	PRUPE_6G013000	0.74629	1.07139	1.48143	1.81075	1.97494	2.37532	1.86747	0.0266143	0.0878724	up	GO:0035999 tetrahydrofolate interconversion	--	GO:0004329 formate-tetrahydrofolate ligase activity;GO:0005524 ATP binding	--	K01938	ko00670: One carbon pool by folate;ko01100: Metabolic pathways;ko01200: Carbon metabolism;ko01240: Biosynthesis of cofactors	IPR027417: P-loop containing nucleoside triphosphate hydrolase;IPR000559: Formate-tetrahydrofolate ligase, FTHFS;IPR020628: Formate-tetrahydrofolate ligase, FTHFS, conserved site	chloroplast	--
A0A251NIG6	Uncharacterized protein OS=Prunus persica OX=3760 GN=PRUPE_6G011500 PE=4 SV=1	PRUPE_6G011500	2.18905	2.26585	3.17752	4.63002	4.72074	5.35362	1.92657	0.00518222	0.0384341	up	GO:0051301 cell division	--	GO:0005524 ATP binding;GO:0016887 ATP hydrolysis activity	--	--	--	--	Nucleus	--
A0A251NIU1	Bulb-type lectin domain-containing protein OS=Prunus persica OX=3760 GN=PRUPE_6G016700 PE=4 SV=1	PRUPE_6G016700	4.40741	4.49793	5.15024	12.1109	11.2553	11.1234	2.4538	0.000102187	0.0101397	up	--	--	--	--	--	--	IPR001480: Bulb-type lectin domain;IPR036426: Bulb-type lectin domain superfamily	chloroplast	CS pos: 22-23. VFA-QT. Pr: 0.9219
A0A251NIU3	Beta-glucosidase OS=Prunus persica OX=3760 GN=PRUPE_6G019200 PE=3 SV=1	PRUPE_6G019200	0	0	0	0.889352	0.824897	0.755702	inf	0.00218965	0.0266983	up	GO:0005975 carbohydrate metabolic process;GO:0009651 response to salt stress;GO:0019762 glucosinolate catabolic process	--	GO:0008422 beta-glucosidase activity	G: Carbohydrate transport and metabolism	K01188	ko00460: Cyanoamino acid metabolism;ko00500: Starch and sucrose metabolism;ko00999: Biosynthesis of various plant secondary metabolites;ko01100: Metabolic pathways;ko01110: Biosynthesis of secondary metabolites	IPR001360: Glycoside hydrolase family 1;IPR033132: Glycosyl hydrolases family 1, N-terminal conserved site;IPR017853: Glycoside hydrolase superfamily	Extracell	CS pos: 25-26. SEA-AT. Pr: 0.9409
A0A251NJ03	Uncharacterized protein OS=Prunus persica OX=3760 GN=PRUPE_6G021800 PE=4 SV=1	PRUPE_6G021800	0	0	0	0.0812846	0.136802	0.15967	inf	0.0325043	0.0985551	up	--	--	--	--	--	--	--	chloroplast	--
A0A251NJ22	RIN4 pathogenic type III effector avirulence factor Avr cleavage site domain-containing protein OS=Prunus persica OX=3760 GN=PRUPE_6G024600 PE=4 SV=1	PRUPE_6G024600	0.148134	0	0.131459	0.285357	0.285189	0.335568	3.24083	0.034911	0.102853	up	--	--	--	--	K13456	ko04626: Plant-pathogen interaction	IPR008700: RIN4, pathogenic type III effector avirulence factor Avr cleavage site	Mitochondrion	--
A0A251NJ53	WEB family protein OS=Prunus persica OX=3760 GN=PRUPE_6G025300 PE=3 SV=1	PRUPE_6G025300	4.36309	3.85731	4.50405	7.06422	7.13987	6.97073	1.66411	0.00316105	0.030601	up	GO:0009903 chloroplast avoidance movement;GO:0009904 chloroplast accumulation movement	GO:0005829 cytosol	--	--	--	--	IPR008545: WEB family	Nucleus	--
A0A251NJK2	Uncharacterized protein OS=Prunus persica OX=3760 GN=PRUPE_6G032100 PE=3 SV=1	PRUPE_6G032100	0.895851	0.943012	0.939267	1.70649	1.6608	1.62657	1.79756	4.06916e-05	0.0078454	up	GO:0031087 deadenylation-independent decapping of nuclear-transcribed mRNA	GO:0000932 P-body	--	R: General function prediction only	K12616	ko03018: RNA degradation	IPR015943: WD40/YVTN repeat-like-containing domain superfamily;IPR036322: WD40-repeat-containing domain superfamily;IPR001680: WD40 repeat;IPR032401: Enhancer of mRNA-decapping protein 4, WD40 repeat region;IPR044938: Enhancer of mRNA-decapping protein 4, conserved C-terminal domain	Nucleus	--
A0A251NK08	Superoxide dismutase OS=Prunus persica OX=3760 GN=PRUPE_6G042300 PE=3 SV=1	PRUPE_6G042300	0.886191	1.0084	1.03403	0.422241	0.569286	0.418463	0.481452	0.00173286	0.0247707	down	--	GO:0005739 mitochondrion	GO:0004784 superoxide dismutase activity;GO:0030145 manganese ion binding	P: Inorganic ion transport and metabolism	K04564	ko04146: Peroxisome	IPR036314: Manganese/iron superoxide dismutase, C-terminal domain superfamily;IPR001189: Manganese/iron superoxide dismutase;IPR019833: Manganese/iron superoxide dismutase, binding site;IPR036324: Manganese/iron superoxide dismutase, N-terminal domain superfamily;IPR019831: Manganese/iron superoxide dismutase, N-terminal;IPR019832: Manganese/iron superoxide dismutase, C-terminal	Mitochondrion	--
A0A251NK32	Bifunctional inhibitor/plant lipid transfer protein/seed storage helical domain-containing protein OS=Prunus persica OX=3760 GN=PRUPE_6G041500 PE=3 SV=1	PRUPE_6G041500	1.54915	2.0126	2.59202	4.1472	5.2683	4.78584	2.30775	0.00382564	0.0337907	up	GO:0006869 lipid transport	--	GO:0008289 lipid binding	--	--	--	IPR036312: Bifunctional inhibitor/plant lipid transfer protein/seed storage helical domain superfamily;IPR000528: Plant non-specific lipid-transfer protein/Par allergen	Extracell	CS pos: 27-28. TNA-TI. Pr: 0.4630
A0A251NK50	Peroxidase OS=Prunus persica OX=3760 GN=PRUPE_6G044900 PE=3 SV=1	PRUPE_6G044900	0.670196	0.562308	0.639495	0.240794	0.399091	0.299859	0.502	0.00728729	0.0449033	down	GO:0006979 response to oxidative stress;GO:0042744 hydrogen peroxide catabolic process	GO:0005576 extracellular region	GO:0004601 peroxidase activity;GO:0020037 heme binding;GO:0046872 metal ion binding	--	K00430	ko00940: Phenylpropanoid biosynthesis;ko01100: Metabolic pathways;ko01110: Biosynthesis of secondary metabolites	IPR019793: Peroxidases heam-ligand binding site;IPR019794: Peroxidase, active site;IPR000823: Plant peroxidase;IPR010255: Haem peroxidase superfamily;IPR002016: Haem peroxidase;IPR033905: Secretory peroxidase	chloroplast	CS pos: 24-25. ASA-QL. Pr: 0.9098
A0A251NK59	Transcription factor Iwr1 domain-containing protein OS=Prunus persica OX=3760 GN=PRUPE_6G045300 PE=3 SV=1	PRUPE_6G045300	0	0.083638	0	0.233181	0.229582	0.255605	8.58901	0.0117469	0.0563593	up	--	--	--	--	--	--	IPR013883: Transcription factor Iwr1 domain	Nucleus	--
A0A251NKB9	Glycosyltransferase OS=Prunus persica OX=3760 GN=PRUPE_6G049600 PE=3 SV=1	PRUPE_6G049600	5.58185	5.78983	4.64354	3.02786	2.89355	3.09383	0.562917	0.0197375	0.0749992	down	--	--	GO:0008194 UDP-glycosyltransferase activity	G: Carbohydrate transport and metabolism;C: Energy production and conversion	K13691	--	IPR002213: UDP-glucuronosyl/UDP-glucosyltransferase	Cytoplasm	--
A0A251NKD3	C3H1-type domain-containing protein OS=Prunus persica OX=3760 GN=PRUPE_6G014800 PE=4 SV=1	PRUPE_6G014800	0	0	0	0.273702	0.198369	0.147915	inf	0.0298802	0.0935238	up	--	--	GO:0003677 DNA binding;GO:0003723 RNA binding;GO:0046872 metal ion binding	R: General function prediction only	K13210	--	IPR036612: K Homology domain, type 1 superfamily;IPR000571: Zinc finger, CCCH-type;IPR036855: Zinc finger, CCCH-type superfamily;IPR004088: K Homology domain, type 1;IPR004087: K Homology domain	Nucleus	--
A0A251NKE0	glucan endo-1,3-beta-D-glucosidase OS=Prunus persica OX=3760 GN=PRUPE_6G050800 PE=3 SV=1	PRUPE_6G050800	1.08871	1.22229	1.27418	1.87846	1.99614	1.84332	1.59487	0.000687641	0.0188137	up	GO:0005975 carbohydrate metabolic process	--	GO:0042973 glucan endo-1,3-beta-D-glucosidase activity	--	K19893	ko00500: Starch and sucrose metabolism;ko01100: Metabolic pathways	IPR017853: Glycoside hydrolase superfamily;IPR012946: X8 domain;IPR000490: Glycoside hydrolase family 17	Extracell	CS pos: 19-20. AYG-GG. Pr: 0.4009
A0A251NKH2	Transcription initiation factor TFIID subunit 15b OS=Prunus persica OX=3760 GN=PRUPE_6G050700 PE=4 SV=1	PRUPE_6G050700	0.706254	1.29891	1.03281	1.55002	2.1978	2.24505	1.97265	0.027974	0.0906933	up	--	GO:0005634 nucleus	GO:0003723 RNA binding;GO:0046872 metal ion binding	R: General function prediction only	K13098	ko03015: mRNA surveillance pathway;ko03040: Spliceosome	IPR001876: Zinc finger, RanBP2-type;IPR000504: RNA recognition motif domain;IPR012677: Nucleotide-binding alpha-beta plait domain superfamily;IPR035979: RNA-binding domain superfamily;IPR036443: Zinc finger, RanBP2-type superfamily	Nucleus	--
A0A251NKK0	Uncharacterized protein OS=Prunus persica OX=3760 GN=PRUPE_7G269700 PE=4 SV=1	PRUPE_7G269700	0.886481	0.891868	0.91342	0.566134	0.645154	0.551542	0.654897	0.00556854	0.0398502	down	--	--	GO:0008757 S-adenosylmethionine-dependent methyltransferase activity	--	--	--	--	Cytoplasm	--
A0A251NLE5	J domain-containing protein OS=Prunus persica OX=3760 GN=PRUPE_6G071200 PE=4 SV=1	PRUPE_6G071200	0.233571	0.0658669	0.104408	0.335554	0.363519	0.268228	2.39522	0.0451585	0.120253	up	GO:0042026 protein refolding;GO:0051085 chaperone cofactor-dependent protein refolding	GO:0005737 cytoplasm	GO:0051082 unfolded protein binding	O: Posttranslational modification, protein turnover, chaperones	K03686	--	IPR001623: DnaJ domain;IPR036869: Chaperone J-domain superfamily	chloroplast	--
A0A251NLK0	Uncharacterized protein OS=Prunus persica OX=3760 GN=PRUPE_6G074000 PE=3 SV=1	PRUPE_6G074000	0	0.185551	0.210783	0.505693	0.286377	0.422492	3.06449	0.0417203	0.114215	up	GO:0006355 regulation of transcription, DNA-templated	GO:0005634 nucleus	GO:0003700 DNA-binding transcription factor activity;GO:0043565 sequence-specific DNA binding	--	K14494	ko04075: Plant hormone signal transduction	IPR005202: Transcription factor GRAS	Cytoplasm	--
A0A251NMH5	Small ribosomal subunit protein bS18c OS=Prunus persica OX=3760 GN=PRUPE_6G056500 PE=3 SV=1	PRUPE_6G056500	0.536899	0.614965	0.454479	0.739437	0.953793	0.847903	1.58194	0.0182839	0.0721546	up	GO:0006412 translation	GO:0005763 mitochondrial small ribosomal subunit	GO:0003729 mRNA binding;GO:0003735 structural constituent of ribosome;GO:0070181 small ribosomal subunit rRNA binding	J: Translation, ribosomal structure and biogenesis	--	--	IPR001648: Ribosomal protein S18;IPR036870: Ribosomal protein S18 superfamily	Nucleus	--
A0A251NNI7	Lactoylglutathione lyase OS=Prunus persica OX=3760 GN=PRUPE_6G109100 PE=3 SV=1	PRUPE_6G109100	9.6144	8.30714	7.6823	4.17938	4.39012	4.73982	0.519817	0.0133724	0.0609777	down	--	--	GO:0004462 lactoylglutathione lyase activity;GO:0046872 metal ion binding	G: Carbohydrate transport and metabolism	K01759	ko00620: Pyruvate metabolism;ko01100: Metabolic pathways	IPR018146: Glyoxalase I, conserved site;IPR004361: Glyoxalase I;IPR004360: Glyoxalase/fosfomycin resistance/dioxygenase domain;IPR037523: Vicinal oxygen chelate (VOC) domain;IPR029068: Glyoxalase/Bleomycin resistance protein/Dihydroxybiphenyl dioxygenase	Mitochondrion	--
A0A251NP05	NAD-dependent epimerase/dehydratase domain-containing protein OS=Prunus persica OX=3760 GN=PRUPE_6G116900 PE=4 SV=1	PRUPE_6G116900	0.119773	0	0	0.309935	0.259748	0.159012	6.08395	0.0277396	0.0902594	up	--	--	GO:0016831 carboxy-lyase activity	G: Carbohydrate transport and metabolism;M: Cell wall/membrane/envelope biogenesis	K12449	ko00520: Amino sugar and nucleotide sugar metabolism;ko01100: Metabolic pathways;ko01250: Biosynthesis of nucleotide sugars	IPR036291: NAD(P)-binding domain superfamily;IPR045869: Bifunctional polymyxin resistance protein ArnA-like, extended (e) SDRs;IPR001509: NAD-dependent epimerase/dehydratase	Cytoplasm	--
A0A251NP16	Uncharacterized protein OS=Prunus persica OX=3760 GN=PRUPE_6G069100 PE=3 SV=1	PRUPE_6G069100	0	0	0	2.69964	2.99034	2.67644	inf	0.00130872	0.0226727	up	--	--	GO:0016491 oxidoreductase activity	R: General function prediction only	K08081	ko00960: Tropane, piperidine and pyridine alkaloid biosynthesis;ko01100: Metabolic pathways;ko01110: Biosynthesis of secondary metabolites	IPR020904: Short-chain dehydrogenase/reductase, conserved site;IPR002347: Short-chain dehydrogenase/reductase SDR;IPR036291: NAD(P)-binding domain superfamily	Plasma membrane	--
A0A251NP17	PHD-type domain-containing protein OS=Prunus persica OX=3760 GN=PRUPE_6G117600 PE=4 SV=1	PRUPE_6G117600	0.223239	0	0	1.04559	0.757459	0.907189	12.1405	0.00184103	0.0249749	up	--	GO:0005634 nucleus	GO:0046872 metal ion binding	B: Chromatin structure and dynamics;K: Transcription	K22768	--	IPR013083: Zinc finger, RING/FYVE/PHD-type;IPR011011: Zinc finger, FYVE/PHD-type;IPR018501: DDT domain;IPR019787: Zinc finger, PHD-finger;IPR001965: Zinc finger, PHD-type;IPR019786: Zinc finger, PHD-type, conserved site;IPR028942: WHIM1 domain	Nucleus	--
A0A251NP58	ABC transporter domain-containing protein OS=Prunus persica OX=3760 GN=PRUPE_6G122100 PE=3 SV=1	PRUPE_6G122100	0.245632	0.298151	0.143	0.491037	0.557693	0.54663	2.32294	0.0111316	0.0548621	up	--	GO:0016021 integral component of membrane	GO:0005524 ATP binding;GO:0140359 ABC-type transporter activity	Q: Secondary metabolites biosynthesis, transport and catabolism	K08711	ko02010: ABC transporters	IPR003439: ABC transporter-like, ATP-binding domain;IPR029481: ABC-transporter, N-terminal domain;IPR027417: P-loop containing nucleoside triphosphate hydrolase;IPR013581: Plant PDR ABC transporter associated;IPR034001: ATP-binding cassette transporter, PDR-like subfamily G, domain 1;IPR013525: ABC-2 type transporter;IPR034003: ATP-binding cassette transporter, PDR-like subfamily G, domain 2;IPR0…	Plasma membrane	--
A0A251NP95	Uncharacterized protein OS=Prunus persica OX=3760 GN=PRUPE_6G123800 PE=3 SV=1	PRUPE_6G123800	40.2588	35.5303	41.1542	65.173	61.7283	62.0991	1.61617	0.000780821	0.0199093	up	GO:0002182 cytoplasmic translational elongation	GO:0022625 cytosolic large ribosomal subunit	GO:0003735 structural constituent of ribosome	J: Translation, ribosomal structure and biogenesis	K02943	ko03010: Ribosome	IPR038716: Ribosomal protein P1/P2, N-terminal domain;IPR044076: Ribosomal protein P2;IPR027534: Ribosomal protein L12/P1/P2 family	chloroplast	CS pos: 21-22. SAA-DL. Pr: 0.3188
A0A251NQ81	NADP-dependent oxidoreductase domain-containing protein OS=Prunus persica OX=3760 GN=PRUPE_6G141300 PE=4 SV=1	PRUPE_6G141300	9.25362	7.93083	9.20659	4.38811	5.07049	4.58449	0.532116	0.00408071	0.0345601	down	--	GO:0005737 cytoplasm	GO:0004033 aldo-keto reductase (NADP) activity	C: Energy production and conversion	K01456	ko04141: Protein processing in endoplasmic reticulum	IPR036812: NADP-dependent oxidoreductase domain superfamily;IPR023210: NADP-dependent oxidoreductase domain	Cytoplasm	--
A0A251NQR1	beta-glucosidase OS=Prunus persica OX=3760 GN=PRUPE_6G150800 PE=3 SV=1	PRUPE_6G150800	5.43703	5.21416	5.69063	10.2827	10.3268	10.7446	1.91864	1.62068e-05	0.00606	up	GO:0009251 glucan catabolic process	GO:0005576 extracellular region	GO:0008422 beta-glucosidase activity	--	K05349	ko00460: Cyanoamino acid metabolism;ko00500: Starch and sucrose metabolism;ko00999: Biosynthesis of various plant secondary metabolites;ko01100: Metabolic pathways;ko01110: Biosynthesis of secondary metabolites	IPR036962: Glycoside hydrolase, family 3, N-terminal domain superfamily;IPR036881: Glycoside hydrolase family 3 C-terminal domain superfamily;IPR017853: Glycoside hydrolase superfamily;IPR001764: Glycoside hydrolase, family 3, N-terminal;IPR002772: Glycoside hydrolase family 3 C-terminal domain	Plasma membrane	CS pos: 24-25. TEA-AY. Pr: 0.9770
A0A251NQV2	FHA domain-containing protein OS=Prunus persica OX=3760 GN=PRUPE_6G154100 PE=4 SV=1	PRUPE_6G154100	10.764	11.072	11.9802	7.98541	5.25695	6.94211	0.596888	0.0162988	0.0678997	down	--	--	GO:0003729 mRNA binding	--	--	--	IPR000253: Forkhead-associated (FHA) domain;IPR008984: SMAD/FHA domain superfamily	Mitochondrion	--
A0A251NQW5	T-complex protein 1 subunit eta OS=Prunus persica OX=3760 GN=PRUPE_6G154400 PE=3 SV=1	PRUPE_6G154400	1.81294	1.5341	2.04544	3.14069	2.76837	3.02528	1.65682	0.00397838	0.034395	up	--	GO:0005737 cytoplasm	GO:0005524 ATP binding;GO:0016887 ATP hydrolysis activity;GO:0051082 unfolded protein binding;GO:0140662 ATP-dependent protein folding chaperone	O: Posttranslational modification, protein turnover, chaperones	K09499	--	IPR027413: GroEL-like equatorial domain superfamily;IPR002194: Chaperonin TCP-1, conserved site;IPR012720: T-complex protein 1, eta subunit;IPR017998: Chaperone tailless complex polypeptide 1 (TCP-1);IPR027409: GroEL-like apical domain superfamily;IPR027410: TCP-1-like chaperonin intermediate domain superfamily;IPR002423: Chaperonin Cpn60/GroEL/TCP-1 family	Extracell	--
A0A251NR63	Uncharacterized protein OS=Prunus persica OX=3760 GN=PRUPE_6G160200 PE=3 SV=1	PRUPE_6G160200	1.03889	0.597615	1.06452	0.252863	0.196998	0.182179	0.234	0.0426268	0.115569	down	--	--	--	--	--	--	IPR003496: ABA/WDS induced protein	Cytoplasm	--
A0A251NRE4	Uncharacterized protein OS=Prunus persica OX=3760 GN=PRUPE_6G111400 PE=4 SV=1	PRUPE_6G111400	0	0	0	0.527427	0.519606	0.48079	inf	0.000800787	0.0200734	up	--	--	--	--	--	--	--	chloroplast	--
A0A251NRE5	Receptor-like serine/threonine-protein kinase OS=Prunus persica OX=3760 GN=PRUPE_6G165400 PE=3 SV=1	PRUPE_6G165400	0	0	0	0.247199	0.237858	0.269399	inf	0.00138057	0.0235766	up	GO:0006468 protein phosphorylation	GO:0016021 integral component of membrane	GO:0004674 protein serine/threonine kinase activity;GO:0005524 ATP binding;GO:0106310 protein serine kinase activity	--	K00924	ko04075: Plant hormone signal transduction	IPR000719: Protein kinase domain;IPR001245: Serine-threonine/tyrosine-protein kinase, catalytic domain;IPR001480: Bulb-type lectin domain;IPR024171: S-receptor-like serine/threonine-protein kinase;IPR017441: Protein kinase, ATP binding site;IPR011009: Protein kinase-like domain superfamily;IPR036426: Bulb-type lectin domain superfamily;IPR003609: PAN/Apple domain	chloroplast	--
A0A251NSB3	VQ domain-containing protein OS=Prunus persica OX=3760 GN=PRUPE_6G183200 PE=4 SV=1	PRUPE_6G183200	0	0	0	0.160015	0.231841	0.166146	inf	0.0149338	0.0645172	up	--	--	--	--	--	--	IPR008889: VQ	Nucleus	--
A0A251NSF1	Large ribosomal subunit protein uL23m OS=Prunus persica OX=3760 GN=PRUPE_6G187100 PE=3 SV=1	PRUPE_6G187100	0	0	0	0.347418	0.299433	0.315959	inf	0.00191748	0.0252437	up	GO:0032543 mitochondrial translation	GO:0005762 mitochondrial large ribosomal subunit	GO:0003729 mRNA binding;GO:0003735 structural constituent of ribosome	J: Translation, ribosomal structure and biogenesis	K02892	ko03010: Ribosome	IPR012677: Nucleotide-binding alpha-beta plait domain superfamily;IPR012678: Ribosomal protein L23/L15e core domain superfamily;IPR013025: Ribosomal protein L25/L23	chloroplast	--
A0A251NSR0	Pterin-binding domain-containing protein OS=Prunus persica OX=3760 GN=PRUPE_6G194100 PE=4 SV=1	PRUPE_6G194100	0	0	0	0.213106	0.282228	0.261081	inf	0.00651307	0.0425388	up	--	--	--	--	--	--	--	Mitochondrion	--
A0A251NTL0	non-specific serine/threonine protein kinase OS=Prunus persica OX=3760 GN=PRUPE_6G212600 PE=3 SV=1	PRUPE_6G212600	0.293294	0.276496	0.278107	0.66548	0.646108	0.617316	2.27493	0.000424634	0.0160112	up	GO:0006468 protein phosphorylation	GO:0005886 plasma membrane;GO:0016021 integral component of membrane	GO:0004672 protein kinase activity;GO:0005524 ATP binding	--	K27590	--	IPR001611: Leucine-rich repeat;IPR032675: Leucine-rich repeat domain superfamily;IPR000719: Protein kinase domain;IPR013210: Leucine-rich repeat-containing N-terminal, plant-type;IPR003591: Leucine-rich repeat, typical subtype;IPR008271: Serine/threonine-protein kinase, active site;IPR011009: Protein kinase-like domain superfamily	Plasma membrane	CS pos: 24-25. VMA-SL. Pr: 0.6446
A0A251NUI6	CBS domain-containing protein OS=Prunus persica OX=3760 GN=PRUPE_6G231600 PE=4 SV=1	PRUPE_6G231600	0.280228	0.502075	0.446921	0.99913	0.800706	1.2061	2.44539	0.019369	0.074091	up	--	--	--	--	--	--	IPR000644: CBS domain;IPR046342: CBS domain superfamily	chloroplast	--
A0A251NUP0	Cell division cycle protein 48 homolog OS=Prunus persica OX=3760 GN=PRUPE_6G233700 PE=4 SV=1	PRUPE_6G233700	0.314243	0.414603	0.39031	0.835079	0.770639	0.778757	2.1306	0.000651769	0.0181645	up	GO:0030433 ubiquitin-dependent ERAD pathway;GO:0030970 retrograde protein transport, ER to cytosol;GO:0051228 mitotic spindle disassembly;GO:0071712 ER-associated misfolded protein catabolic process;GO:0097352 autophagosome maturation	GO:0005634 nucleus;GO:0005829 cytosol;GO:0034098 VCP-NPL4-UFD1 AAA ATPase complex	GO:0005524 ATP binding;GO:0016887 ATP hydrolysis activity;GO:0031593 polyubiquitin modification-dependent protein binding	O: Posttranslational modification, protein turnover, chaperones	K13525	ko04141: Protein processing in endoplasmic reticulum	IPR041569: AAA ATPase, AAA+ lid domain;IPR003959: ATPase, AAA-type, core;IPR003960: ATPase, AAA-type, conserved site;IPR009010: Aspartate decarboxylase-like domain superfamily;IPR003338: CDC48, N-terminal subdomain;IPR005938: AAA ATPase, CDC48 family;IPR027417: P-loop containing nucleoside triphosphate hydrolase;IPR004201: CDC48, domain 2;IPR029067: CDC48 domain 2-like superfamily;IPR003593: AAA+…	chloroplast	--
A0A251NUY1	Peroxidase OS=Prunus persica OX=3760 GN=PRUPE_6G239400 PE=3 SV=1	PRUPE_6G239400	0.299883	0.247225	0.16106	0.408162	0.37251	0.419668	1.69499	0.0435086	0.117238	up	GO:0006979 response to oxidative stress;GO:0042744 hydrogen peroxide catabolic process	GO:0005576 extracellular region;GO:0009505 plant-type cell wall	GO:0004601 peroxidase activity;GO:0020037 heme binding;GO:0046872 metal ion binding	--	K00430	ko00940: Phenylpropanoid biosynthesis;ko01100: Metabolic pathways;ko01110: Biosynthesis of secondary metabolites	IPR010255: Haem peroxidase superfamily;IPR002016: Haem peroxidase;IPR000823: Plant peroxidase;IPR033905: Secretory peroxidase	chloroplast	CS pos: 29-30. GKS-EL. Pr: 0.6702
A0A251NV30	Transcription factor CBF/NF-Y/archaeal histone domain-containing protein OS=Prunus persica OX=3760 GN=PRUPE_6G241800 PE=3 SV=1	PRUPE_6G241800	2.79475	2.23794	2.99101	4.23895	4.69498	4.61529	1.68865	0.00426782	0.0352665	up	--	GO:0016602 CCAAT-binding factor complex	GO:0001228 DNA-binding transcription activator activity, RNA polymerase II-specific;GO:0043565 sequence-specific DNA binding;GO:0046982 protein heterodimerization activity	K: Transcription	K08065	--	IPR009072: Histone-fold;IPR003958: Transcription factor CBF/NF-Y/archaeal histone domain;IPR003956: Transcription factor, NFYB/HAP3, conserved site	Nucleus	--
A0A251NV31	Protein kinase domain-containing protein OS=Prunus persica OX=3760 GN=PRUPE_6G241900 PE=4 SV=1	PRUPE_6G241900	1.33557	1.17582	1.42144	2.91445	2.79843	2.50799	2.09032	0.00140939	0.0237085	up	GO:0006468 protein phosphorylation	GO:0016021 integral component of membrane	GO:0004674 protein serine/threonine kinase activity;GO:0005524 ATP binding	--	K13430	ko04626: Plant-pathogen interaction	IPR011009: Protein kinase-like domain superfamily;IPR000719: Protein kinase domain;IPR001245: Serine-threonine/tyrosine-protein kinase, catalytic domain;IPR017441: Protein kinase, ATP binding site;IPR032675: Leucine-rich repeat domain superfamily;IPR008271: Serine/threonine-protein kinase, active site;IPR024788: Malectin-like domain	Plasma membrane	--
A0A251NV49	Uncharacterized protein OS=Prunus persica OX=3760 GN=PRUPE_6G242900 PE=4 SV=1	PRUPE_6G242900	0	0	0	0.274453	0.332473	0.332643	inf	0.00380274	0.0336546	up	--	--	--	--	--	--	--	chloroplast	--
A0A251NVZ8	AAA+ ATPase domain-containing protein OS=Prunus persica OX=3760 GN=PRUPE_6G257400 PE=3 SV=1	PRUPE_6G257400	0.840228	0.806354	1.25845	0.253786	0.229627	0.267012	0.258319	0.0379525	0.107035	down	GO:0034982 mitochondrial protein processing;GO:0065003 protein-containing complex assembly	GO:0005745 m-AAA complex	GO:0004176 ATP-dependent peptidase activity;GO:0004222 metalloendopeptidase activity;GO:0005524 ATP binding;GO:0008270 zinc ion binding;GO:0016887 ATP hydrolysis activity	O: Posttranslational modification, protein turnover, chaperones	K08956	--	IPR011546: Peptidase M41, FtsH extracellular;IPR027417: P-loop containing nucleoside triphosphate hydrolase;IPR041569: AAA ATPase, AAA+ lid domain;IPR003960: ATPase, AAA-type, conserved site;IPR005936: Peptidase, FtsH;IPR037219: Peptidase M41-like;IPR003593: AAA+ ATPase domain;IPR003959: ATPase, AAA-type, core;IPR000642: Peptidase M41	chloroplast	--
A0A251NW00	Fe2OG dioxygenase domain-containing protein OS=Prunus persica OX=3760 GN=PRUPE_6G258700 PE=3 SV=1	PRUPE_6G258700	0.715653	0.484754	0.684122	0.206202	0.219788	0.364699	0.419568	0.018128	0.0721101	down	--	--	GO:0016491 oxidoreductase activity;GO:0046872 metal ion binding	Q: Secondary metabolites biosynthesis, transport and catabolism;R: General function prediction only	K05278	ko00941: Flavonoid biosynthesis;ko01100: Metabolic pathways;ko01110: Biosynthesis of secondary metabolites	IPR005123: Oxoglutarate/iron-dependent dioxygenase;IPR044861: Isopenicillin N synthase-like, Fe(2+) 2OG dioxygenase domain;IPR026992: Non-haem dioxygenase N-terminal domain;IPR027443: Isopenicillin N synthase-like superfamily	Cytoplasm	--
A0A251NWD9	fructose-bisphosphatase OS=Prunus persica OX=3760 GN=PRUPE_6G267900 PE=3 SV=1	PRUPE_6G267900	0.602749	0.470243	0.4825	0.304508	0.306893	0.263373	0.562377	0.023734	0.0820528	down	GO:0005986 sucrose biosynthetic process;GO:0006000 fructose metabolic process;GO:0006002 fructose 6-phosphate metabolic process;GO:0006094 gluconeogenesis;GO:0030388 fructose 1,6-bisphosphate metabolic process	GO:0005737 cytoplasm;GO:0005829 cytosol	GO:0042132 fructose 1,6-bisphosphate 1-phosphatase activity;GO:0046872 metal ion binding	G: Carbohydrate transport and metabolism	K03841	ko00010: Glycolysis / Gluconeogenesis;ko00030: Pentose phosphate pathway;ko00051: Fructose and mannose metabolism;ko00710: Carbon fixation by Calvin cycle;ko01100: Metabolic pathways;ko01110: Biosynthesis of secondary metabolites;ko01200: Carbon metabolism	IPR000146: Fructose-1,6-bisphosphatase class 1;IPR020548: Fructose-1,6-bisphosphatase, active site;IPR044015: Fructose-1-6-bisphosphatase class 1, C-terminal;IPR028343: Fructose-1,6-bisphosphatase;IPR033391: Fructose-1-6-bisphosphatase class I, N-terminal	chloroplast	--
A0A251NWL9	non-specific serine/threonine protein kinase OS=Prunus persica OX=3760 GN=PRUPE_6G275100 PE=3 SV=1	PRUPE_6G275100	0	0	0	0.623328	0.574557	0.561723	inf	0.001022	0.0217278	up	GO:0006468 protein phosphorylation	GO:0016021 integral component of membrane	GO:0004672 protein kinase activity;GO:0005524 ATP binding	--	K27625	ko00230: Purine metabolism;ko04075: Plant hormone signal transduction	IPR032675: Leucine-rich repeat domain superfamily;IPR013210: Leucine-rich repeat-containing N-terminal, plant-type;IPR011009: Protein kinase-like domain superfamily;IPR001611: Leucine-rich repeat;IPR000719: Protein kinase domain;IPR003591: Leucine-rich repeat, typical subtype;IPR017441: Protein kinase, ATP binding site;IPR008271: Serine/threonine-protein kinase, active site	chloroplast	CS pos: 30-31. LES-AA. Pr: 0.4084
A0A251NWM2	Chlorophyll a-b binding protein, chloroplastic OS=Prunus persica OX=3760 GN=PRUPE_6G276200 PE=3 SV=1	PRUPE_6G276200	6.84196	8.10267	9.29887	10.7593	13.4859	12.6782	1.52302	0.0176727	0.0710552	up	GO:0009416 response to light stimulus;GO:0009768 photosynthesis, light harvesting in photosystem I	GO:0009522 photosystem I;GO:0009523 photosystem II;GO:0009535 chloroplast thylakoid membrane	GO:0016168 chlorophyll binding	--	K08915	ko00196: Photosynthesis - antenna proteins;ko01100: Metabolic pathways	IPR022796: Chlorophyll A-B binding protein	chloroplast	--
A0A251NWM5	CBM20 domain-containing protein OS=Prunus persica OX=3760 GN=PRUPE_6G275300 PE=4 SV=1	PRUPE_6G275300	2.44357	2.61408	2.67771	1.31168	1.60006	1.6998	0.596164	0.0033515	0.0312789	down	GO:0005987 sucrose catabolic process	--	GO:0004556 alpha-amylase activity;GO:2001070 starch binding	--	K00705	ko00500: Starch and sucrose metabolism;ko01100: Metabolic pathways;ko01110: Biosynthesis of secondary metabolites	IPR002044: Carbohydrate binding module family 20;IPR013783: Immunoglobulin-like fold;IPR013784: Carbohydrate-binding-like fold	Cytoplasm	--
A0A251NWV8	Thioredoxin domain-containing protein OS=Prunus persica OX=3760 GN=PRUPE_6G279900 PE=3 SV=1	PRUPE_6G279900	0.263407	0.21186	0.19932	0.408776	0.436116	0.303072	1.70173	0.0418875	0.114363	up	GO:0033617 mitochondrial cytochrome c oxidase assembly	GO:0005739 mitochondrion;GO:0016021 integral component of membrane	--	C: Energy production and conversion	K07152	--	IPR013766: Thioredoxin domain;IPR036249: Thioredoxin-like superfamily;IPR003782: Copper chaperone SCO1/SenC	chloroplast	--
A0A251NWY3	E1 ubiquitin-activating enzyme OS=Prunus persica OX=3760 GN=PRUPE_6G282900 PE=3 SV=1	PRUPE_6G282900	0.668974	0.677354	0.433274	0.899871	1.06027	1.1128	1.72676	0.0150251	0.0647004	up	GO:0006511 ubiquitin-dependent protein catabolic process;GO:0006974 cellular response to DNA damage stimulus;GO:0016567 protein ubiquitination;GO:0032446 protein modification by small protein conjugation	GO:0005634 nucleus;GO:0005737 cytoplasm	GO:0004839 ubiquitin activating enzyme activity;GO:0005524 ATP binding	O: Posttranslational modification, protein turnover, chaperones	K03178	ko04120: Ubiquitin mediated proteolysis	IPR032420: Ubiquitin-activating enzyme E1, four-helix bundle;IPR018075: Ubiquitin-activating enzyme E1;IPR042063: Ubiquitin-activating enzyme E1, SCCH domain;IPR042449: Ubiquitin-activating enzyme E1, inactive adenylation domain, subdomain 1;IPR033127: Ubiquitin-activating enzyme E1, Cys active site;IPR035985: Ubiquitin-activating enzyme;IPR038252: Ubiquitin-activating enzyme E1, C-terminal domai…	Cytoplasm	--
A0A251NXH6	Uncharacterized protein OS=Prunus persica OX=3760 GN=PRUPE_6G296200 PE=4 SV=1	PRUPE_6G296200	0.310544	0.432994	0.407357	0.551745	0.70196	0.654807	1.65829	0.0128766	0.0598109	up	--	--	--	--	--	--	--	Cytoplasm	--
A0A251NXL0	EF-hand domain-containing protein OS=Prunus persica OX=3760 GN=PRUPE_6G298900 PE=4 SV=1	PRUPE_6G298900	0	0	0.0468257	0.16248	0.21836	0.155812	11.4606	0.00353345	0.0322248	up	--	--	GO:0005509 calcium ion binding	T: Signal transduction mechanisms	K13448	ko04626: Plant-pathogen interaction	IPR002048: EF-hand domain;IPR018247: EF-Hand 1, calcium-binding site;IPR011992: EF-hand domain pair	chloroplast	--
A0A251NXQ8	GOLD domain-containing protein OS=Prunus persica OX=3760 GN=PRUPE_6G300700 PE=4 SV=1	PRUPE_6G300700	0	0.974181	1.40909	2.54478	1.75978	2.75406	2.96174	0.0437927	0.117581	up	--	--	--	--	--	--	IPR009038: GOLD domain;IPR036598: GOLD domain superfamily	chloroplast	--
A0A251NXR7	Protein kinase domain-containing protein OS=Prunus persica OX=3760 GN=PRUPE_6G301500 PE=3 SV=1	PRUPE_6G301500	0	0	0.118421	0.739874	0.439033	0.690532	15.7863	0.0137993	0.0620414	up	GO:0006468 protein phosphorylation	GO:0016021 integral component of membrane	GO:0004674 protein serine/threonine kinase activity;GO:0005524 ATP binding	--	K13430	ko04626: Plant-pathogen interaction	IPR000719: Protein kinase domain;IPR001245: Serine-threonine/tyrosine-protein kinase, catalytic domain;IPR011009: Protein kinase-like domain superfamily;IPR008271: Serine/threonine-protein kinase, active site;IPR013210: Leucine-rich repeat-containing N-terminal, plant-type;IPR032675: Leucine-rich repeat domain superfamily;IPR017441: Protein kinase, ATP binding site	Plasma membrane	CS pos: 22-23. IFS-ET. Pr: 0.3289
A0A251NXT8	Protein kinase domain-containing protein OS=Prunus persica OX=3760 GN=PRUPE_6G301600 PE=4 SV=1	PRUPE_6G301600	0.814541	0.64341	0.588863	3.87026	3.63827	3.77191	5.51122	5.55781e-06	0.00356256	up	GO:0006468 protein phosphorylation	GO:0016021 integral component of membrane	GO:0004674 protein serine/threonine kinase activity;GO:0005524 ATP binding	--	K13430	ko04626: Plant-pathogen interaction	IPR032675: Leucine-rich repeat domain superfamily;IPR008271: Serine/threonine-protein kinase, active site;IPR001245: Serine-threonine/tyrosine-protein kinase, catalytic domain;IPR000719: Protein kinase domain;IPR011009: Protein kinase-like domain superfamily;IPR017441: Protein kinase, ATP binding site	chloroplast	--
A0A251NY60	PsbP C-terminal domain-containing protein OS=Prunus persica OX=3760 GN=PRUPE_6G309700 PE=4 SV=1	PRUPE_6G309700	2.90957	3.66897	3.49692	2.15893	1.68915	2.06487	0.586866	0.0109256	0.0545306	down	GO:0048564 photosystem I assembly	GO:0009543 chloroplast thylakoid lumen;GO:0009654 photosystem II oxygen evolving complex;GO:0019898 extrinsic component of membrane	GO:0005509 calcium ion binding	--	--	--	IPR002683: PsbP, C-terminal;IPR016123: Mog1/PsbP, alpha/beta/alpha sandwich	chloroplast	--
A0A251NYD7	UspA domain-containing protein OS=Prunus persica OX=3760 GN=PRUPE_6G314600 PE=4 SV=1	PRUPE_6G314600	16.6132	15.2842	15.9633	8.72558	8.82521	9.27829	0.560565	0.000749115	0.0195238	down	--	--	--	--	--	--	IPR014729: Rossmann-like alpha/beta/alpha sandwich fold;IPR006016: UspA;IPR006015: Universal stress protein A family	chloroplast	--
A0A251NYI4	Single-stranded DNA-binding protein OS=Prunus persica OX=3760 GN=PRUPE_6G317000 PE=4 SV=1	PRUPE_6G317000	1.96173	3.03656	2.34478	4.90976	4.70563	4.36901	1.90444	0.00856117	0.0478381	up	GO:0006264 mitochondrial DNA replication;GO:0051096 positive regulation of helicase activity	GO:0009295 nucleoid;GO:0042645 mitochondrial nucleoid	GO:0003697 single-stranded DNA binding	L: Replication, recombination and repair	K03111	ko03030: DNA replication;ko03430: Mismatch repair;ko03440: Homologous recombination	IPR000424: Primosome PriB/single-strand DNA-binding;IPR012340: Nucleic acid-binding, OB-fold	Mitochondrion	--
A0A251NYJ1	Protein kinase domain-containing protein OS=Prunus persica OX=3760 GN=PRUPE_6G284600 PE=4 SV=1	PRUPE_6G284600	0.456136	0.485618	0.509627	0.867591	0.885172	0.703846	1.6926	0.0223132	0.080301	up	GO:0006468 protein phosphorylation	GO:0016021 integral component of membrane	GO:0004672 protein kinase activity;GO:0005524 ATP binding	--	K27590	--	IPR000719: Protein kinase domain;IPR011009: Protein kinase-like domain superfamily;IPR032675: Leucine-rich repeat domain superfamily;IPR013210: Leucine-rich repeat-containing N-terminal, plant-type;IPR001611: Leucine-rich repeat;IPR003591: Leucine-rich repeat, typical subtype	Plasma membrane	--
A0A251NYN8	Uncharacterized protein OS=Prunus persica OX=3760 GN=PRUPE_6G321700 PE=3 SV=1	PRUPE_6G321700	3.91827	4.42276	4.71476	1.62849	1.40777	1.32458	0.334016	0.00263365	0.0281361	down	GO:0030433 ubiquitin-dependent ERAD pathway;GO:0030968 endoplasmic reticulum unfolded protein response;GO:0034620 cellular response to unfolded protein;GO:0042026 protein refolding;GO:0051085 chaperone cofactor-dependent protein refolding	GO:0005634 nucleus;GO:0005737 cytoplasm;GO:0005788 endoplasmic reticulum lumen;GO:0016020 membrane;GO:0034663 endoplasmic reticulum chaperone complex	GO:0005524 ATP binding;GO:0016887 ATP hydrolysis activity;GO:0031072 heat shock protein binding;GO:0044183 protein folding chaperone;GO:0051082 unfolded protein binding;GO:0051787 misfolded protein binding;GO:0140662 ATP-dependent protein folding chaperone	O: Posttranslational modification, protein turnover, chaperones	K09490	ko03060: Protein export;ko04141: Protein processing in endoplasmic reticulum	IPR029047: Heat shock protein 70kD, peptide-binding domain superfamily;IPR042050: Endoplasmic reticulum chaperone BIP, nucleotide-binding domain;IPR029048: Heat shock protein 70kD, C-terminal domain superfamily;IPR018181: Heat shock protein 70, conserved site;IPR013126: Heat shock protein 70 family;IPR043129: ATPase, nucleotide binding domain	Endoplasmic reticulum	CS pos: 28-29. ASA-AG. Pr: 0.7425
A0A251NYX0	Mitochondrial Rho GTPase OS=Prunus persica OX=3760 GN=PRUPE_6G326600 PE=3 SV=1	PRUPE_6G326600	0.0915372	0.150044	0.0953678	0.236012	0.243093	0.296933	2.30313	0.00559226	0.0399561	up	GO:0007005 mitochondrion organization;GO:0007264 small GTPase mediated signal transduction	GO:0031307 integral component of mitochondrial outer membrane	GO:0003924 GTPase activity;GO:0005509 calcium ion binding;GO:0005525 GTP binding	V: Defense mechanisms	K07870	--	IPR027417: P-loop containing nucleoside triphosphate hydrolase;IPR001806: Small GTPase;IPR002048: EF-hand domain;IPR021181: Mitochondrial Rho GTPase;IPR011992: EF-hand domain pair;IPR020860: MIRO domain;IPR013567: EF hand associated, type-2;IPR018247: EF-Hand 1, calcium-binding site;IPR013566: Mitochondrial Rho GTPase 1/3, EF hand associated, type-1	chloroplast	--
A0A251NZ40	Uncharacterized protein OS=Prunus persica OX=3760 GN=PRUPE_6G329800 PE=4 SV=1	PRUPE_6G329800	0.534928	0.558186	0.467338	0.292036	0.347043	0.278584	0.588075	0.00416166	0.0347825	down	--	--	GO:0003723 RNA binding;GO:0008270 zinc ion binding	R: General function prediction only	K13195	--	IPR000504: RNA recognition motif domain;IPR001878: Zinc finger, CCHC-type;IPR036875: Zinc finger, CCHC-type superfamily;IPR035979: RNA-binding domain superfamily;IPR012677: Nucleotide-binding alpha-beta plait domain superfamily	Nucleus	--
A0A251NZ99	Oxysterol-binding protein OS=Prunus persica OX=3760 GN=PRUPE_6G256800 PE=3 SV=1	PRUPE_6G256800	0	0	0	0.173946	0.284823	0.173853	inf	0.029395	0.0928186	up	--	--	GO:0008289 lipid binding	I: Lipid transport and metabolism	K20456	--	IPR037239: Oxysterol-binding protein superfamily;IPR018494: Oxysterol-binding protein, conserved site;IPR000648: Oxysterol-binding protein	Cytoplasm	--
A0A251NZE9	Uncharacterized protein OS=Prunus persica OX=3760 GN=PRUPE_6G336700 PE=4 SV=1	PRUPE_6G336700	2.18432	2.18251	2.34624	0.587458	0.910338	1.1031	0.387438	0.00636702	0.0420734	down	--	--	--	--	--	--	--	Nucleus	--
A0A251NZG3	Trafficking protein particle complex subunit 6B OS=Prunus persica OX=3760 GN=PRUPE_6G334800 PE=3 SV=1	PRUPE_6G334800	1.12785	0.96662	1.02701	0.46096	0.474181	0.518405	0.465659	0.0032508	0.0309033	down	GO:0043087 regulation of GTPase activity;GO:0048193 Golgi vesicle transport	--	--	U: Intracellular trafficking, secretion, and vesicular transport	K20304	--	IPR007194: Transport protein particle (TRAPP) component;IPR024096: NO signalling/Golgi transport ligand-binding domain superfamily;IPR037992: TRAPP complex, Trs33 subunit	Nucleus	--
A0A251NZL4	Cysteine synthase OS=Prunus persica OX=3760 GN=PRUPE_6G338100 PE=3 SV=1	PRUPE_6G338100	0.591617	0.423173	0.440866	0.255829	0.341352	0.233541	0.570686	0.0387374	0.108702	down	GO:0006535 cysteine biosynthetic process from serine;GO:0019344 cysteine biosynthetic process	GO:0005737 cytoplasm	GO:0004124 cysteine synthase activity	E: Amino acid transport and metabolism	K01738	ko00270: Cysteine and methionine metabolism;ko00920: Sulfur metabolism;ko01100: Metabolic pathways;ko01110: Biosynthesis of secondary metabolites;ko01200: Carbon metabolism;ko01230: Biosynthesis of amino acids	IPR001216: Cysteine synthase/cystathionine beta-synthase, pyridoxal-phosphate attachment site;IPR036052: Tryptophan synthase beta chain-like, PALP domain superfamily;IPR005859: Cysteine synthase CysK;IPR001926: Tryptophan synthase beta chain-like, PALP domain;IPR005856: Cysteine synthase	Cytoplasm	--
A0A251NZP9	CMP/dCMP-type deaminase domain-containing protein OS=Prunus persica OX=3760 GN=PRUPE_6G339100 PE=4 SV=1	PRUPE_6G339100	1.56673	1.98897	1.85766	4.88593	4.37231	4.21199	2.48833	0.00092923	0.0213818	up	GO:0006807 nitrogen compound metabolic process;GO:0071704 organic substance metabolic process	--	GO:0008270 zinc ion binding;GO:0016787 hydrolase activity	F: Nucleotide transport and metabolism	K11991	--	IPR002125: Cytidine and deoxycytidylate deaminase domain;IPR016192: APOBEC/CMP deaminase, zinc-binding;IPR016193: Cytidine deaminase-like	Cytoplasm	--
A0A251P0D2	LOW protein: ammonium transporter 1-like protein OS=Prunus persica OX=3760 GN=PRUPE_6G353000 PE=4 SV=1	PRUPE_6G353000	1.05712	0.597466	0.882478	1.39966	1.66082	1.49821	1.79684	0.0197207	0.0749992	up	--	GO:0016021 integral component of membrane	--	--	K03320	--	IPR021434: Protein of unknown function DUF3082	chloroplast	--
A0A251P0M0	ACT domain-containing protein OS=Prunus persica OX=3760 GN=PRUPE_6G289300 PE=4 SV=1	PRUPE_6G289300	1.35179	1.78989	1.61644	0.929909	0.840926	0.726337	0.524824	0.0148108	0.0643956	down	GO:0006355 regulation of transcription, DNA-templated	GO:0005634 nucleus	GO:0003700 DNA-binding transcription factor activity;GO:0043565 sequence-specific DNA binding;GO:0046983 protein dimerization activity	--	K13422	ko04016: MAPK signaling pathway - plant;ko04075: Plant hormone signal transduction	IPR002912: ACT domain;IPR036638: Helix-loop-helix DNA-binding domain superfamily	Nucleus	--
A0A251P0T4	EGF-like calcium-binding domain-containing protein OS=Prunus persica OX=3760 GN=PRUPE_6G294400 PE=3 SV=1	PRUPE_6G294400	0.427309	0.420969	0.574947	0.751482	0.89893	0.847872	1.75537	0.00605497	0.0415509	up	--	GO:0005794 Golgi apparatus;GO:0016020 membrane	GO:0005509 calcium ion binding	--	K09597	--	IPR003137: PA domain;IPR018097: EGF-like calcium-binding, conserved site;IPR001881: EGF-like calcium-binding domain;IPR046450: PA domain superfamily	Golgi apparatus	CS pos: 21-22. CVG-RF. Pr: 0.7807
A0A251P0Z8	Acyl carrier protein OS=Prunus persica OX=3760 GN=PRUPE_6G335300 PE=3 SV=1	PRUPE_6G335300	10.8792	9.09137	9.96664	17.1821	21.1717	20.0315	1.95026	0.00716077	0.0446255	up	--	GO:0009507 chloroplast	GO:0000036 acyl carrier activity;GO:0031177 phosphopantetheine binding	C: Energy production and conversion;I: Lipid transport and metabolism;Q: Secondary metabolites biosynthesis, transport and catabolism	K03955	ko00190: Oxidative phosphorylation;ko01100: Metabolic pathways	IPR020806: Polyketide synthase, phosphopantetheine-binding domain;IPR003231: Acyl carrier protein (ACP);IPR009081: Phosphopantetheine binding ACP domain;IPR006162: Phosphopantetheine attachment site;IPR036736: ACP-like superfamily	chloroplast	--
A0A251P124	Protein kinase domain-containing protein OS=Prunus persica OX=3760 GN=PRUPE_5G001000 PE=4 SV=1	PRUPE_5G001000	0	0.191609	0.253463	0.422796	0.439284	0.565642	3.20785	0.0300736	0.093839	up	GO:0006468 protein phosphorylation	GO:0005886 plasma membrane;GO:0016021 integral component of membrane	GO:0004672 protein kinase activity;GO:0005524 ATP binding	--	K13429	ko04626: Plant-pathogen interaction	IPR018392: LysM domain;IPR036779: LysM domain superfamily;IPR000719: Protein kinase domain;IPR011009: Protein kinase-like domain superfamily	Nucleus	CS pos: 21-22. VQG-QQ. Pr: 0.9823
A0A251P130	Phosphoglycolate phosphatase OS=Prunus persica OX=3760 GN=PRUPE_6G364700 PE=4 SV=1	PRUPE_6G364700	5.07504	7.6146	7.29881	2.7311	3.83646	3.10008	0.483661	0.0355523	0.103486	down	--	--	GO:0016791 phosphatase activity	P: Inorganic ion transport and metabolism	K19269	ko00630: Glyoxylate and dicarboxylate metabolism;ko01100: Metabolic pathways;ko01110: Biosynthesis of secondary metabolites;ko01200: Carbon metabolism	IPR023214: HAD superfamily;IPR006357: HAD-superfamily hydrolase, subfamily IIA;IPR036412: HAD-like superfamily;IPR006349: 2-phosphoglycolate phosphatase, eukaryotic	chloroplast	--
A0A251P1E3	EF-hand domain-containing protein OS=Prunus persica OX=3760 GN=PRUPE_6G342700 PE=4 SV=1	PRUPE_6G342700	6.14384	6.22248	6.90576	10.892	10.8868	10.5615	1.67809	0.000745754	0.0195238	up	--	--	GO:0005509 calcium ion binding	--	--	--	IPR002048: EF-hand domain;IPR011992: EF-hand domain pair	Cytoplasm	--
A0A251P1K5	Major facilitator superfamily (MFS) profile domain-containing protein OS=Prunus persica OX=3760 GN=PRUPE_5G006300 PE=3 SV=1	PRUPE_5G006300	0	0.285609	0.238645	0.635933	0.59809	0.662778	3.61809	0.030799	0.0953726	up	--	GO:0016021 integral component of membrane	GO:0022857 transmembrane transporter activity	R: General function prediction only	K08150	--	IPR036259: MFS transporter superfamily;IPR005829: Sugar transporter, conserved site;IPR020846: Major facilitator superfamily domain;IPR003663: Sugar/inositol transporter;IPR005828: Major facilitator, sugar transporter-like	Plasma membrane	CS pos: 19-20. LQG-WD. Pr: 0.3865
A0A251P1L5	MGS-like domain-containing protein OS=Prunus persica OX=3760 GN=PRUPE_5G007600 PE=3 SV=1	PRUPE_5G007600	0.252946	0.250621	0.384958	0.63832	0.599676	0.59439	2.06228	0.013127	0.0602876	up	GO:0006189 'de novo' IMP biosynthetic process	GO:0005829 cytosol	GO:0003937 IMP cyclohydrolase activity;GO:0004643 phosphoribosylaminoimidazolecarboxamide formyltransferase activity	F: Nucleotide transport and metabolism	K00602	ko00230: Purine metabolism;ko00670: One carbon pool by folate;ko01100: Metabolic pathways;ko01110: Biosynthesis of secondary metabolites	IPR024051: AICAR transformylase, duplicated domain superfamily;IPR002695: Bifunctional purine biosynthesis protein PurH-like;IPR016193: Cytidine deaminase-like;IPR011607: Methylglyoxal synthase-like domain;IPR036914: Methylglyoxal synthase-like domain superfamily	chloroplast	--
A0A251P204	Pectinesterase OS=Prunus persica OX=3760 GN=PRUPE_6G318500 PE=3 SV=1	PRUPE_6G318500	0.871569	0.677607	0.851982	0.467532	0.603564	0.500511	0.654521	0.0258794	0.0867736	down	GO:0042545 cell wall modification;GO:0045490 pectin catabolic process	GO:0005576 extracellular region	GO:0030599 pectinesterase activity;GO:0045330 aspartyl esterase activity;GO:0046910 pectinesterase inhibitor activity	--	K01051	ko00040: Pentose and glucuronate interconversions;ko01100: Metabolic pathways	IPR006501: Pectinesterase inhibitor domain;IPR035513: Invertase/pectin methylesterase inhibitor domain superfamily;IPR018040: Pectinesterase, Tyr active site;IPR033131: Pectinesterase, Asp active site;IPR011050: Pectin lyase fold/virulence factor;IPR012334: Pectin lyase fold;IPR000070: Pectinesterase, catalytic	Nucleus	CS pos: 37-38. SYG-VT. Pr: 0.1998
A0A251P298	Uncharacterized protein OS=Prunus persica OX=3760 GN=PRUPE_5G019900 PE=4 SV=1	PRUPE_5G019900	0.851175	1.26911	1.4826	1.99331	1.90021	2.17241	1.68363	0.0322871	0.098152	up	--	--	--	R: General function prediction only	--	--	IPR002110: Ankyrin repeat;IPR036770: Ankyrin repeat-containing domain superfamily	chloroplast	--
A0A251P2J9	phosphomevalonate kinase OS=Prunus persica OX=3760 GN=PRUPE_5G026300 PE=3 SV=1	PRUPE_5G026300	0.0447079	0.231113	0.164602	0.297373	0.388782	0.377344	2.41472	0.0427733	0.115838	up	GO:0010142 farnesyl diphosphate biosynthetic process, mevalonate pathway;GO:0019287 isopentenyl diphosphate biosynthetic process, mevalonate pathway	GO:0005777 peroxisome	GO:0004631 phosphomevalonate kinase activity;GO:0005524 ATP binding	I: Lipid transport and metabolism	K00938	ko00900: Terpenoid backbone biosynthesis;ko01100: Metabolic pathways;ko01110: Biosynthesis of secondary metabolites	IPR020568: Ribosomal protein S5 domain 2-type fold;IPR016005: Phosphomevalonate kinase Erg8;IPR006204: GHMP kinase N-terminal domain;IPR013750: GHMP kinase, C-terminal domain;IPR014721: Ribosomal protein S5 domain 2-type fold, subgroup	chloroplast	--
A0A251P2U0	Survival Motor Neuron Gemin2-binding domain-containing protein OS=Prunus persica OX=3760 GN=PRUPE_5G028100 PE=4 SV=1	PRUPE_5G028100	0.706745	0.752234	0.720045	1.14511	1.13	1.21483	1.60161	0.00066458	0.0184072	up	--	GO:0005634 nucleus	--	--	--	--	--	Nucleus	--
A0A251P3A8	Zinc finger GRF-type domain-containing protein OS=Prunus persica OX=3760 GN=PRUPE_5G034700 PE=4 SV=1	PRUPE_5G034700	1.674	1.54576	1.82764	0.945351	0.698722	0.959138	0.515754	0.00228035	0.0270686	down	--	--	--	--	--	--	--	chloroplast	--
A0A251P3D7	Tobamovirus multiplication protein 2B OS=Prunus persica OX=3760 GN=PRUPE_5G042800 PE=4 SV=1	PRUPE_5G042800	1.28003	1.10664	1.39278	1.69413	2.28155	1.97001	1.57316	0.0332966	0.100001	up	--	--	--	--	--	--	--	Nucleus	--
A0A251P3T4	(S)-ureidoglycine aminohydrolase cupin domain-containing protein OS=Prunus persica OX=3760 GN=PRUPE_6G352600 PE=4 SV=1	PRUPE_6G352600	0.0912827	0	0.0428272	0.5194	0.669344	0.489909	12.517	0.00427854	0.0352901	up	--	--	--	--	K06995	--	IPR008579: (S)-ureidoglycine aminohydrolase, cupin domain;IPR014710: RmlC-like jelly roll fold;IPR011051: RmlC-like cupin domain superfamily	Cytoplasm	--
A0A251P4I4	Phospholipase A1 OS=Prunus persica OX=3760 GN=PRUPE_5G062700 PE=3 SV=1	PRUPE_5G062700	0	0.138459	0	0.182442	0.268219	0.273843	5.23263	0.0306914	0.0952797	up	GO:0016042 lipid catabolic process	--	GO:0008970 phospholipase A1 activity	I: Lipid transport and metabolism	K16818	ko00564: Glycerophospholipid metabolism;ko00592: alpha-Linolenic acid metabolism;ko01100: Metabolic pathways;ko01110: Biosynthesis of secondary metabolites	IPR029058: Alpha/Beta hydrolase fold;IPR002921: Fungal lipase-like domain	Cytoplasm	--
A0A251P4T2	Pectinesterase OS=Prunus persica OX=3760 GN=PRUPE_5G069600 PE=3 SV=1	PRUPE_5G069600	0	0	0	1.11503	0.997941	1.43862	inf	0.0121662	0.0577669	up	GO:0042545 cell wall modification;GO:0045490 pectin catabolic process	--	GO:0030599 pectinesterase activity;GO:0045330 aspartyl esterase activity;GO:0052689 carboxylic ester hydrolase activity	--	K01051	ko00040: Pentose and glucuronate interconversions;ko01100: Metabolic pathways	IPR033131: Pectinesterase, Asp active site;IPR011050: Pectin lyase fold/virulence factor;IPR000070: Pectinesterase, catalytic;IPR012334: Pectin lyase fold	chloroplast	--
A0A251P4Z1	Hydrophobic seed protein domain-containing protein OS=Prunus persica OX=3760 GN=PRUPE_5G073500 PE=3 SV=1	PRUPE_5G073500	2.63374	3.28658	2.47294	4.05191	4.43076	4.88378	1.59252	0.00872901	0.0482418	up	--	--	--	--	--	--	IPR036312: Bifunctional inhibitor/plant lipid transfer protein/seed storage helical domain superfamily;IPR027923: Hydrophobic seed protein domain	chloroplast	CS pos: 25-26. ANG-CY. Pr: 0.5641
A0A251P517	Uncharacterized protein OS=Prunus persica OX=3760 GN=PRUPE_5G074500 PE=4 SV=1	PRUPE_5G074500	14.4536	12.9458	17.0658	41.877	38.4168	40.5477	2.71766	0.00010395	0.0101397	up	--	--	GO:0004866 endopeptidase inhibitor activity	--	--	--	IPR002160: Proteinase inhibitor I3, Kunitz legume;IPR011065: Kunitz inhibitor STI-like superfamily	vacuolar membrane	CS pos: 27-28. VAA-DA. Pr: 0.3697
A0A251P524	Bifunctional inhibitor/plant lipid transfer protein/seed storage helical domain-containing protein OS=Prunus persica OX=3760 GN=PRUPE_5G072800 PE=3 SV=1	PRUPE_5G072800	0.255471	0	0	0.35324	0.608521	0.434338	5.46479	0.029368	0.0927988	up	--	--	GO:0008289 lipid binding	--	--	--	IPR027923: Hydrophobic seed protein domain;IPR036312: Bifunctional inhibitor/plant lipid transfer protein/seed storage helical domain superfamily;IPR016140: Bifunctional inhibitor/plant lipid transfer protein/seed storage helical domain	Extracell	CS pos: 25-26. VTS-TN. Pr: 0.4962
A0A251P5Q8	Hydroxymethylglutaryl-CoA synthase OS=Prunus persica OX=3760 GN=PRUPE_5G088900 PE=3 SV=1	PRUPE_5G088900	0.194925	0.248166	0.111176	0.623262	0.492248	0.436876	2.80079	0.0103345	0.0526478	up	GO:0006084 acetyl-CoA metabolic process;GO:0010142 farnesyl diphosphate biosynthetic process, mevalonate pathway;GO:0016126 sterol biosynthetic process	--	GO:0004421 hydroxymethylglutaryl-CoA synthase activity	I: Lipid transport and metabolism	K01641	ko00280: Valine, leucine and isoleucine degradation;ko00650: Butanoate metabolism;ko00900: Terpenoid backbone biosynthesis;ko01100: Metabolic pathways;ko01110: Biosynthesis of secondary metabolites	IPR013528: Hydroxymethylglutaryl-coenzyme A synthase, N-terminal;IPR016039: Thiolase-like;IPR013746: Hydroxymethylglutaryl-coenzyme A synthase, C-terminal domain;IPR010122: Hydroxymethylglutaryl-CoA synthase, eukaryotic;IPR000590: Hydroxymethylglutaryl-coenzyme A synthase, active site	Cytoplasm	--
A0A251P6C7	RRM domain-containing protein OS=Prunus persica OX=3760 GN=PRUPE_5G029900 PE=4 SV=1	PRUPE_5G029900	23.6451	27.2445	25.005	34.407	39.5576	40.1074	1.50303	0.00742167	0.0449979	up	--	--	GO:0003723 RNA binding	--	--	--	IPR035979: RNA-binding domain superfamily;IPR000504: RNA recognition motif domain;IPR012677: Nucleotide-binding alpha-beta plait domain superfamily	chloroplast	--
A0A251P6D6	Peptidase M1 alanyl aminopeptidase C-terminal domain-containing protein OS=Prunus persica OX=3760 GN=PRUPE_5G103000 PE=4 SV=1	PRUPE_5G103000	0	0.0478234	0	0.146203	0.177536	0.247466	11.944	0.0136636	0.0616527	up	--	--	GO:0008237 metallopeptidase activity;GO:0008270 zinc ion binding	E: Amino acid transport and metabolism;O: Posttranslational modification, protein turnover, chaperones	K01256	ko00480: Glutathione metabolism;ko01100: Metabolic pathways	IPR027268: Peptidase M4/M1, CTD superfamily;IPR037144: Peptidase M1, alanyl aminopeptidase, C-terminal domain superfamily;IPR014782: Peptidase M1, membrane alanine aminopeptidase;IPR024601: Peptidase M1, alanyl aminopeptidase, C-terminal;IPR038438: Alanyl aminopeptidase, Ig-like domain superfamily;IPR035414: Peptidase M1, alanyl aminopeptidase, Ig-like fold	Endoplasmic reticulum	CS pos: 16-17. LLA-VT. Pr: 0.4299
A0A251P6E0	Uncharacterized protein OS=Prunus persica OX=3760 GN=PRUPE_5G103100 PE=3 SV=1	PRUPE_5G103100	0	0	0.252549	0.460549	0.427565	0.443556	5.27292	0.0490151	0.126901	up	GO:0006508 proteolysis	--	GO:0008237 metallopeptidase activity;GO:0008270 zinc ion binding	E: Amino acid transport and metabolism;O: Posttranslational modification, protein turnover, chaperones	K01256	ko00480: Glutathione metabolism;ko01100: Metabolic pathways	IPR045357: Aminopeptidase N-like , N-terminal domain;IPR001930: Peptidase M1, alanine aminopeptidase/leukotriene A4 hydrolase;IPR014782: Peptidase M1, membrane alanine aminopeptidase;IPR042097: Aminopeptidase N-like , N-terminal domain superfamliy;IPR027268: Peptidase M4/M1, CTD superfamily	chloroplast	--
A0A251P6H2	Uncharacterized protein OS=Prunus persica OX=3760 GN=PRUPE_5G032400 PE=4 SV=1	PRUPE_5G032400	0.498721	0.546628	0.562294	0.203778	0.222864	0.229211	0.407959	0.00120498	0.0225255	down	--	--	--	--	--	--	IPR011990: Tetratricopeptide-like helical domain superfamily	chloroplast	--
A0A251P6I5	monodehydroascorbate reductase (NADH) OS=Prunus persica OX=3760 GN=PRUPE_5G106000 PE=3 SV=1	PRUPE_5G106000	1.2875	0.909926	0.881656	1.82633	2.09901	1.5149	1.76684	0.0234326	0.0819738	up	--	GO:0005737 cytoplasm	GO:0016651 oxidoreductase activity, acting on NAD(P)H;GO:0050660 flavin adenine dinucleotide binding	R: General function prediction only	K08232	ko00053: Ascorbate and aldarate metabolism;ko01100: Metabolic pathways	IPR023753: FAD/NAD(P)-binding domain;IPR036188: FAD/NAD(P)-binding domain superfamily;IPR016156: FAD/NAD-linked reductase, dimerisation domain superfamily	Mitochondrion	--
A0A251P6J8	Pectate lyase superfamily protein domain-containing protein OS=Prunus persica OX=3760 GN=PRUPE_5G105400 PE=3 SV=1	PRUPE_5G105400	2.09175	1.88384	2.23444	4.26249	4.24188	4.01866	2.01658	0.000125515	0.0108094	up	GO:0005975 carbohydrate metabolic process	--	GO:0004650 polygalacturonase activity	--	K01184	ko00040: Pentose and glucuronate interconversions;ko01100: Metabolic pathways	IPR011050: Pectin lyase fold/virulence factor;IPR012334: Pectin lyase fold;IPR000743: Glycoside hydrolase, family 28;IPR006626: Parallel beta-helix repeat	chloroplast	--
A0A251P6P4	Late embryogenesis abundant protein LEA-2 subgroup domain-containing protein OS=Prunus persica OX=3760 GN=PRUPE_5G109600 PE=4 SV=1	PRUPE_5G109600	0.790677	0.33491	0.347663	2.09608	1.80235	1.69213	3.79471	0.00241282	0.0273317	up	--	GO:0016021 integral component of membrane	--	--	--	--	--	Cytoplasm	--
A0A251P6P8	Late embryogenesis abundant protein LEA-2 subgroup domain-containing protein OS=Prunus persica OX=3760 GN=PRUPE_5G109500 PE=4 SV=1	PRUPE_5G109500	0.244382	0.406447	0.358431	1.19279	1.06495	1.51722	3.74033	0.0128379	0.0596929	up	--	GO:0016021 integral component of membrane	--	--	--	--	--	Nucleus	--
A0A251P725	NAB domain-containing protein OS=Prunus persica OX=3760 GN=PRUPE_5G115300 PE=4 SV=1	PRUPE_5G115300	5.27649	4.73408	5.78397	9.05114	9.27795	8.98206	1.72915	0.00360094	0.0325754	up	--	--	--	--	--	--	--	Cytoplasm	--
A0A251P763	Glycosyltransferase OS=Prunus persica OX=3760 GN=PRUPE_5G116100 PE=3 SV=1	PRUPE_5G116100	0	0	0	0.199788	0.157469	0.169694	inf	0.00508558	0.0382228	up	--	--	GO:0008194 UDP-glycosyltransferase activity	G: Carbohydrate transport and metabolism;C: Energy production and conversion	K08237	--	IPR002213: UDP-glucuronosyl/UDP-glucosyltransferase;IPR035595: UDP-glycosyltransferase family, conserved site	Cytoplasm	--
A0A251P7C7	Nucleoside diphosphate kinase OS=Prunus persica OX=3760 GN=PRUPE_5G120700 PE=3 SV=1	PRUPE_5G120700	4.89805	5.40084	4.6607	8.78876	10.0252	8.68162	1.83799	0.00341749	0.0314019	up	GO:0006165 nucleoside diphosphate phosphorylation;GO:0006183 GTP biosynthetic process;GO:0006228 UTP biosynthetic process;GO:0006241 CTP biosynthetic process	--	GO:0004550 nucleoside diphosphate kinase activity;GO:0005524 ATP binding	F: Nucleotide transport and metabolism	K00940	ko00230: Purine metabolism;ko00240: Pyrimidine metabolism;ko01100: Metabolic pathways;ko01110: Biosynthesis of secondary metabolites;ko01232: Nucleotide metabolism;ko01240: Biosynthesis of cofactors;ko04016: MAPK signaling pathway - plant	IPR001564: Nucleoside diphosphate kinase;IPR034907: Nucleoside diphosphate kinase-like domain;IPR001849: Pleckstrin homology domain;IPR011993: PH-like domain superfamily;IPR036850: Nucleoside diphosphate kinase-like domain superfamily;IPR023005: Nucleoside diphosphate kinase, active site	chloroplast	--
A0A251P827	NAC domain-containing protein OS=Prunus persica OX=3760 GN=PRUPE_5G135400 PE=4 SV=1	PRUPE_5G135400	0	0.0424553	0	0.176341	0.151574	0.104893	10.1944	0.00954824	0.0505223	up	GO:0006355 regulation of transcription, DNA-templated	GO:0016021 integral component of membrane	GO:0003677 DNA binding	--	--	--	IPR036093: NAC domain superfamily;IPR003441: NAC domain	Nucleus	--
A0A251P829	Enoyl reductase (ER) domain-containing protein OS=Prunus persica OX=3760 GN=PRUPE_5G136800 PE=3 SV=1	PRUPE_5G136800	0.161354	0.213445	0.333946	0.460235	0.516032	0.378517	1.91152	0.0319897	0.0976548	up	--	--	GO:0008270 zinc ion binding;GO:0016491 oxidoreductase activity	Q: Secondary metabolites biosynthesis, transport and catabolism	K00083	ko00940: Phenylpropanoid biosynthesis;ko01100: Metabolic pathways;ko01110: Biosynthesis of secondary metabolites	IPR011032: GroES-like superfamily;IPR013149: Alcohol dehydrogenase-like, C-terminal;IPR002328: Alcohol dehydrogenase, zinc-type, conserved site;IPR029752: D-isomer specific 2-hydroxyacid dehydrogenase, NAD-binding domain conserved site 1;IPR013154: Alcohol dehydrogenase, N-terminal;IPR036291: NAD(P)-binding domain superfamily	Cytoplasm	--
A0A251P857	Germin-like protein OS=Prunus persica OX=3760 GN=PRUPE_5G138500 PE=3 SV=1	PRUPE_5G138500	3.05377	2.56891	2.46994	0.723058	0.851124	0.924128	0.308714	0.00523481	0.0385444	down	--	GO:0048046 apoplast	GO:0030145 manganese ion binding	--	--	--	IPR019780: Germin, manganese binding site;IPR006045: Cupin 1;IPR011051: RmlC-like cupin domain superfamily;IPR014710: RmlC-like jelly roll fold;IPR001929: Germin	Extracell	CS pos: 24-25. CFA-DS. Pr: 0.9110
A0A251P882	Amidase domain-containing protein OS=Prunus persica OX=3760 GN=PRUPE_5G138700 PE=4 SV=1	PRUPE_5G138700	0.130966	0	0	0.501355	0.628351	0.695143	13.9337	0.00182434	0.0249749	up	--	--	GO:0003824 catalytic activity	J: Translation, ribosomal structure and biogenesis	K01426	ko00330: Arginine and proline metabolism;ko00360: Phenylalanine metabolism;ko00380: Tryptophan metabolism;ko01100: Metabolic pathways	IPR036928: Amidase signature (AS) superfamily;IPR023631: Amidase signature domain	Plasma membrane	--
A0A251P884	Stress up-regulated Nod 19 protein OS=Prunus persica OX=3760 GN=PRUPE_5G139900 PE=4 SV=1	PRUPE_5G139900	0.63156	0.707681	0.56571	1.05961	0.999496	0.969563	1.58989	0.00285813	0.0291454	up	--	GO:0016021 integral component of membrane	--	--	--	--	IPR011692: Stress up-regulated Nod 19	chloroplast	--
A0A251P8J7	Membrane-anchored ubiquitin-fold protein OS=Prunus persica OX=3760 GN=PRUPE_5G146700 PE=4 SV=1	PRUPE_5G146700	0.036681	0.188268	0.0868013	0.347292	0.370103	0.334968	3.37566	0.0261169	0.0871276	up	--	GO:0005886 plasma membrane	--	--	--	--	IPR029071: Ubiquitin-like domain superfamily;IPR000626: Ubiquitin-like domain;IPR017000: Membrane-anchored ubiquitin-fold protein;IPR039540: UBL3-like, ubiquitin domain	chloroplast	--
A0A251P8K3	Uncharacterized protein OS=Prunus persica OX=3760 GN=PRUPE_5G074400 PE=4 SV=1	PRUPE_5G074400	0.196055	0.379148	0.318982	1.48288	1.45782	1.41948	4.87615	0.000839578	0.0205857	up	--	--	GO:0004866 endopeptidase inhibitor activity	--	--	--	IPR002160: Proteinase inhibitor I3, Kunitz legume;IPR011065: Kunitz inhibitor STI-like superfamily	chloroplast	CS pos: 23-24. VAA-DA. Pr: 0.3519
A0A251P8R8	Purple acid phosphatase OS=Prunus persica OX=3760 GN=PRUPE_5G151500 PE=3 SV=1	PRUPE_5G151500	2.93562	3.27484	3.97303	5.88157	6.2285	6.56321	1.83368	0.0027303	0.0286235	up	--	--	GO:0003993 acid phosphatase activity;GO:0046872 metal ion binding	G: Carbohydrate transport and metabolism	K22390	--	IPR025733: Iron/zinc purple acid phosphatase-like C-terminal domain;IPR029052: Metallo-dependent phosphatase-like;IPR040974: Purple acid phosphatase, Fn3-like domain;IPR041792: Purple acid phosphatase, metallophosphatase domain;IPR015914: Purple acid phosphatase, N-terminal;IPR008963: Purple acid phosphatase-like, N-terminal;IPR004843: Calcineurin-like phosphoesterase domain, ApaH type	chloroplast	CS pos: 24-25. TVA-HN. Pr: 0.6661
A0A251P8U4	Purple acid phosphatase OS=Prunus persica OX=3760 GN=PRUPE_5G151400 PE=3 SV=1	PRUPE_5G151400	0.685298	0.753654	0.796318	3.1461	3.3902	3.32332	4.41093	0.000126163	0.0108094	up	--	--	GO:0003993 acid phosphatase activity;GO:0046872 metal ion binding	G: Carbohydrate transport and metabolism	K22390	--	IPR029052: Metallo-dependent phosphatase-like;IPR041792: Purple acid phosphatase, metallophosphatase domain;IPR004843: Calcineurin-like phosphoesterase domain, ApaH type;IPR008963: Purple acid phosphatase-like, N-terminal;IPR015914: Purple acid phosphatase, N-terminal;IPR040974: Purple acid phosphatase, Fn3-like domain;IPR025733: Iron/zinc purple acid phosphatase-like C-terminal domain	Nucleus	--
A0A251P8W6	argininosuccinate synthase OS=Prunus persica OX=3760 GN=PRUPE_5G153100 PE=3 SV=1	PRUPE_5G153100	0	0	0	0.377007	0.523901	0.396114	inf	0.0111848	0.0549613	up	GO:0006526 arginine biosynthetic process	--	GO:0004055 argininosuccinate synthase activity;GO:0005524 ATP binding	E: Amino acid transport and metabolism	K01940	ko00220: Arginine biosynthesis;ko00250: Alanine, aspartate and glutamate metabolism;ko01100: Metabolic pathways;ko01110: Biosynthesis of secondary metabolites;ko01230: Biosynthesis of amino acids	IPR018223: Argininosuccinate synthase, conserved site;IPR024074: Argininosuccinate synthetase, catalytic/multimerisation domain body;IPR001518: Argininosuccinate synthase;IPR014729: Rossmann-like alpha/beta/alpha sandwich fold;IPR023434: Argininosuccinate synthase, type 1 subfamily	chloroplast	--
A0A251P9A4	OCRE domain-containing protein OS=Prunus persica OX=3760 GN=PRUPE_5G160300 PE=4 SV=1	PRUPE_5G160300	0.436603	0.269813	0.33443	0.551229	0.593344	0.589903	1.66641	0.0336277	0.100659	up	--	GO:0005682 U5 snRNP	--	R: General function prediction only	K13099	--	IPR041591: OCRE domain	Nucleus	--
A0A251P9C4	Protein-L-isoaspartate O-methyltransferase OS=Prunus persica OX=3760 GN=PRUPE_5G162200 PE=3 SV=1	PRUPE_5G162200	6.10543	6.67436	6.74402	3.19527	3.39029	3.73418	0.528572	0.000386928	0.0157058	down	--	GO:0005737 cytoplasm	GO:0004719 protein-L-isoaspartate (D-aspartate) O-methyltransferase activity	O: Posttranslational modification, protein turnover, chaperones	K00573	--	IPR000682: Protein-L-isoaspartate(D-aspartate) O-methyltransferase;IPR029063: S-adenosyl-L-methionine-dependent methyltransferase superfamily	chloroplast	--
A0A251P9G4	Uncharacterized protein OS=Prunus persica OX=3760 GN=PRUPE_5G165500 PE=4 SV=1	PRUPE_5G165500	11.0665	11.2331	9.22862	6.19913	5.6557	6.70837	0.58878	0.0102974	0.0526478	down	--	--	--	--	--	--	--	chloroplast	--
A0A251P9Q6	Serine/threonine-protein phosphatase 2A 55 kDa regulatory subunit B OS=Prunus persica OX=3760 GN=PRUPE_5G171300 PE=3 SV=1	PRUPE_5G171300	0	0	0	0.188323	0.163314	0.132572	inf	0.00983069	0.0513209	up	--	GO:0000159 protein phosphatase type 2A complex	GO:0019888 protein phosphatase regulator activity	T: Signal transduction mechanisms	K04354	ko03015: mRNA surveillance pathway	IPR001680: WD40 repeat;IPR000009: Protein phosphatase 2A regulatory subunit PR55;IPR015943: WD40/YVTN repeat-like-containing domain superfamily;IPR036322: WD40-repeat-containing domain superfamily	Nucleus	--
A0A251PA14	Nucleobase-ascorbate transporter 6 OS=Prunus persica OX=3760 GN=PRUPE_5G177700 PE=3 SV=1	PRUPE_5G177700	0.452862	0.269121	0	0.966688	1.15895	0.676894	3.88171	0.0227258	0.0811223	up	GO:0071702 organic substance transport	GO:0016021 integral component of membrane	GO:0022857 transmembrane transporter activity	F: Nucleotide transport and metabolism	K14611	--	IPR006043: Nucleobase cation symporter 2 family	Plasma membrane	--
A0A251PA40	26S proteasome complex subunit SEM1 OS=Prunus persica OX=3760 GN=PRUPE_5G175700 PE=3 SV=1	PRUPE_5G175700	0.377268	0.901854	1.17046	1.94527	2.19676	1.92531	2.47688	0.0240975	0.0828547	up	GO:0006406 mRNA export from nucleus;GO:0043248 proteasome assembly	GO:0008541 proteasome regulatory particle, lid subcomplex	--	S: Function unknown	K10881	ko03050: Proteasome;ko03440: Homologous recombination	IPR007834: DSS1/SEM1	Nucleus	--
A0A251PAB5	Glucose/Sorbosone dehydrogenase domain-containing protein OS=Prunus persica OX=3760 GN=PRUPE_5G184000 PE=4 SV=1	PRUPE_5G184000	2.12529	2.39455	2.26738	8.98433	9.86003	9.17995	4.12898	0.00064029	0.0179561	up	--	GO:0016021 integral component of membrane	--	--	--	--	IPR011042: Six-bladed beta-propeller, TolB-like;IPR011041: Soluble quinoprotein glucose/sorbosone dehydrogenase;IPR012938: Glucose/Sorbosone dehydrogenase	Plasma membrane	--
A0A251PAI0	Band 7 domain-containing protein OS=Prunus persica OX=3760 GN=PRUPE_5G186400 PE=4 SV=1	PRUPE_5G186400	0	0.166573	0.178373	0.726329	0.623287	0.777559	6.16668	0.00157684	0.0241124	up	--	GO:0005886 plasma membrane	--	C: Energy production and conversion	K26392	--	IPR036013: Band 7/SPFH domain superfamily;IPR001107: Band 7 domain	Cytoplasm	--
A0A251PAU4	Sieve element occlusion N-terminal domain-containing protein OS=Prunus persica OX=3760 GN=PRUPE_5G162100 PE=4 SV=1	PRUPE_5G162100	5.89582	4.95492	6.45093	3.10832	2.84127	2.45882	0.485988	0.0110448	0.0547837	down	GO:0010088 phloem development	--	--	--	--	--	IPR027944: Sieve element occlusion, C-terminal;IPR027942: Sieve element occlusion, N-terminal	Nucleus	--
A0A251PB43	t-SNARE coiled-coil homology domain-containing protein OS=Prunus persica OX=3760 GN=PRUPE_5G201000 PE=3 SV=1	PRUPE_5G201000	0.436245	0.320281	0.228573	0.674216	0.661228	0.568801	1.93305	0.0193176	0.0740175	up	GO:0015031 protein transport	GO:0005886 plasma membrane;GO:0031201 SNARE complex	GO:0005484 SNAP receptor activity	U: Intracellular trafficking, secretion, and vesicular transport	K18211	--	IPR000727: Target SNARE coiled-coil homology domain;IPR044766: NPSN/SNAP25-like, N-terminal SNARE domain	Nucleus	--
A0A251PB46	Plant intracellular Ras-group-related LRR protein 7 OS=Prunus persica OX=3760 GN=PRUPE_5G201600 PE=4 SV=1	PRUPE_5G201600	0	0.154858	0.0760252	0.332044	0.339578	0.28664	4.15041	0.0217909	0.0792991	up	--	--	--	R: General function prediction only	--	--	IPR001611: Leucine-rich repeat;IPR032675: Leucine-rich repeat domain superfamily;IPR003591: Leucine-rich repeat, typical subtype	Nucleus	--
A0A251PB58	dCTP pyrophosphatase 1 OS=Prunus persica OX=3760 GN=PRUPE_5G202000 PE=4 SV=1	PRUPE_5G202000	0.226684	0.0604142	0.0842069	0.386442	0.470779	0.72742	4.26776	0.0397325	0.110484	up	GO:0006253 dCTP catabolic process;GO:0042262 DNA protection	GO:0005829 cytosol	GO:0000287 magnesium ion binding;GO:0047840 dCTP diphosphatase activity	--	K16904	ko00240: Pyrimidine metabolism;ko01100: Metabolic pathways;ko01232: Nucleotide metabolism	IPR025984: dCTP pyrophosphatase 1	Cytoplasm	--
A0A251PBG4	DCD domain-containing protein OS=Prunus persica OX=3760 GN=PRUPE_5G207100 PE=4 SV=1	PRUPE_5G207100	0	0	0.0997948	0.342868	0.205231	0.197488	7.4712	0.0246204	0.0839929	up	--	--	--	R: General function prediction only	K15450	--	IPR015915: Kelch-type beta propeller;IPR011043: Galactose oxidase/kelch, beta-propeller;IPR011498: Kelch repeat type 2;IPR006652: Kelch repeat type 1	Nucleus	--
A0A251PC88	Purple acid phosphatase OS=Prunus persica OX=3760 GN=PRUPE_5G151600 PE=3 SV=1	PRUPE_5G151600	0.900416	0.615813	0.65702	1.19251	1.31919	1.20365	1.70958	0.0158688	0.0667947	up	--	--	GO:0003993 acid phosphatase activity;GO:0046872 metal ion binding	G: Carbohydrate transport and metabolism	K22390	--	IPR040974: Purple acid phosphatase, Fn3-like domain;IPR029052: Metallo-dependent phosphatase-like;IPR004843: Calcineurin-like phosphoesterase domain, ApaH type;IPR008963: Purple acid phosphatase-like, N-terminal;IPR041792: Purple acid phosphatase, metallophosphatase domain;IPR025733: Iron/zinc purple acid phosphatase-like C-terminal domain;IPR015914: Purple acid phosphatase, N-terminal	Nucleus	CS pos: 22-23. GSA-CA. Pr: 0.3286
A0A251PCI9	Eukaryotic peptide chain release factor GTP-binding subunit OS=Prunus persica OX=3760 GN=PRUPE_5G229200 PE=3 SV=1	PRUPE_5G229200	1.23105	1.07441	1.25569	2.02348	1.95441	2.02739	1.68633	0.00162344	0.024226	up	GO:0006412 translation	--	GO:0003924 GTPase activity;GO:0005525 GTP binding	J: Translation, ribosomal structure and biogenesis	K03267	ko03015: mRNA surveillance pathway	IPR004161: Translation elongation factor EFTu-like, domain 2;IPR009001: Translation elongation factor EF1A/initiation factor IF2gamma, C-terminal;IPR004160: Translation elongation factor EFTu/EF1A, C-terminal;IPR027417: P-loop containing nucleoside triphosphate hydrolase;IPR000795: Translational (tr)-type GTP-binding domain;IPR031157: Tr-type G domain, conserved site;IPR009000: Translation protei…	Cytoskeleton	--
A0A251PCQ6	MI domain-containing protein OS=Prunus persica OX=3760 GN=PRUPE_5G160100 PE=3 SV=1	PRUPE_5G160100	0.307621	0.259552	0.45424	0.69808	0.517084	0.559677	1.73763	0.0352117	0.103298	up	GO:0045892 negative regulation of transcription, DNA-templated	--	--	T: Signal transduction mechanisms	K03260	--	IPR003891: Initiation factor eIF-4 gamma, MA3;IPR016024: Armadillo-type fold	Nucleus	--
A0A251PD86	Nascent polypeptide-associated complex subunit beta OS=Prunus persica OX=3760 GN=PRUPE_5G244600 PE=3 SV=1	PRUPE_5G244600	29.0819	33.315	38.7506	64.8569	59.25	62.1576	1.84151	0.00240198	0.0273317	up	--	GO:0005829 cytosol;GO:0005854 nascent polypeptide-associated complex;GO:0042788 polysomal ribosome	--	K: Transcription	K01527	--	IPR002715: Nascent polypeptide-associated complex NAC domain;IPR038187: NAC A/B domain superfamily	chloroplast	--
A0A251PDN7	Acyl carrier protein OS=Prunus persica OX=3760 GN=PRUPE_4G004400 PE=3 SV=1	PRUPE_4G004400	2.46734	1.97033	2.95324	4.23311	4.64801	5.02513	1.88153	0.00457474	0.0362666	up	--	GO:0005739 mitochondrion	GO:0000035 acyl binding;GO:0000036 acyl carrier activity	C: Energy production and conversion;I: Lipid transport and metabolism;Q: Secondary metabolites biosynthesis, transport and catabolism	K03955	ko00190: Oxidative phosphorylation;ko01100: Metabolic pathways	IPR009081: Phosphopantetheine binding ACP domain;IPR036736: ACP-like superfamily;IPR003231: Acyl carrier protein (ACP)	chloroplast	--
A0A251PE23	Fumarylacetoacetase OS=Prunus persica OX=3760 GN=PRUPE_4G011100 PE=3 SV=1	PRUPE_4G011100	0.14964	0.182076	0.213598	0.288175	0.307682	0.307031	1.65572	0.0151215	0.0648717	up	GO:0006559 L-phenylalanine catabolic process;GO:0006572 tyrosine catabolic process;GO:0008219 cell death;GO:1902000 homogentisate catabolic process	--	GO:0004334 fumarylacetoacetase activity;GO:0046872 metal ion binding	G: Carbohydrate transport and metabolism	K01555	ko00350: Tyrosine metabolism;ko01100: Metabolic pathways	IPR036663: Fumarylacetoacetase-like, C-terminal domain superfamily;IPR036462: Fumarylacetoacetase, N-terminal domain superfamily;IPR005959: Fumarylacetoacetase;IPR011234: Fumarylacetoacetase-like, C-terminal;IPR015377: Fumarylacetoacetase, N-terminal	chloroplast	--
A0A251PE51	Pyrophosphate--fructose 6-phosphate 1-phosphotransferase subunit beta OS=Prunus persica OX=3760 GN=PFP-BETA PE=3 SV=1	PFP-BETA	0.462957	0.535596	0.481946	1.17415	1.27751	1.43562	2.62566	0.00563438	0.0400657	up	GO:0006002 fructose 6-phosphate metabolic process	GO:0005737 cytoplasm	GO:0003872 6-phosphofructokinase activity;GO:0005524 ATP binding;GO:0046872 metal ion binding;GO:0047334 diphosphate-fructose-6-phosphate 1-phosphotransferase activity	G: Carbohydrate transport and metabolism	K00895	ko00010: Glycolysis / Gluconeogenesis;ko00030: Pentose phosphate pathway;ko00051: Fructose and mannose metabolism;ko01100: Metabolic pathways;ko01110: Biosynthesis of secondary metabolites	IPR035966: Phosphofructokinase superfamily;IPR022953: ATP-dependent 6-phosphofructokinase;IPR011183: Pyrophosphate-dependent phosphofructokinase PfpB;IPR000023: Phosphofructokinase domain	chloroplast	--
A0A251PEL0	AT hook motif-containing protein OS=Prunus persica OX=3760 GN=PRUPE_4G022600 PE=4 SV=1	PRUPE_4G022600	0.352605	0.290647	0.278633	0.503681	0.462283	0.447532	1.53327	0.00583154	0.0408208	up	--	--	--	R: General function prediction only	--	--	--	chloroplast	--
A0A251PEX5	Coiled-coil domain-containing protein 12 OS=Prunus persica OX=3760 GN=PRUPE_5G244900 PE=4 SV=1	PRUPE_5G244900	6.98388	6.82767	8.13683	11.2728	11.1824	12.1255	1.57555	0.00172479	0.0247707	up	--	GO:0005684 U2-type spliceosomal complex;GO:0071014 post-mRNA release spliceosomal complex	--	S: Function unknown	K12871	ko03040: Spliceosome	IPR013169: mRNA splicing factor Cwf18-like	Nucleus	--
A0A251PEZ3	Golgin candidate 5 OS=Prunus persica OX=3760 GN=PRUPE_5G245900 PE=4 SV=1	PRUPE_5G245900	0.636756	0.826853	1.4515	1.83496	2.34574	2.00739	2.12277	0.0272564	0.0892697	up	--	--	--	--	K20286	--	--	Cytoplasm	--
A0A251PFF9	Secretory carrier-associated membrane protein OS=Prunus persica OX=3760 GN=PRUPE_4G039500 PE=3 SV=1	PRUPE_4G039500	0.886758	0.669805	1.15853	1.76819	1.6032	1.72342	1.87648	0.0209063	0.0773487	up	GO:0015031 protein transport	GO:0005886 plasma membrane;GO:0016021 integral component of membrane;GO:0030658 transport vesicle membrane	--	U: Intracellular trafficking, secretion, and vesicular transport	K19995	--	IPR007273: SCAMP	Cytoplasm	--
A0A251PFI0	Polyphenol oxidase C-terminal domain-containing protein OS=Prunus persica OX=3760 GN=PRUPE_4G042000 PE=4 SV=1	PRUPE_4G042000	1.62815	1.77768	2.1818	3.65216	3.3271	3.63328	1.89929	0.0020728	0.0259795	up	--	--	GO:0004097 catechol oxidase activity	--	K00422	ko00350: Tyrosine metabolism;ko00950: Isoquinoline alkaloid biosynthesis;ko01100: Metabolic pathways;ko01110: Biosynthesis of secondary metabolites	IPR022740: Polyphenol oxidase, C-terminal	Nucleus	--
A0A251PFM3	PSP proline-rich domain-containing protein OS=Prunus persica OX=3760 GN=PRUPE_4G042600 PE=4 SV=1	PRUPE_4G042600	0	0	0	0.247524	0.441044	0.495918	inf	0.0345328	0.102057	up	GO:0000398 mRNA splicing, via spliceosome	GO:0005684 U2-type spliceosomal complex;GO:0005686 U2 snRNP;GO:0005689 U12-type spliceosomal complex;GO:0071011 precatalytic spliceosome;GO:0071013 catalytic step 2 spliceosome	--	A: RNA processing and modification	K12829	ko03040: Spliceosome	IPR007180: Domain of unknown function DUF382;IPR006568: PSP, proline-rich	Nucleus	--
A0A251PFR3	Large ribosomal subunit protein bL21m OS=Prunus persica OX=3760 GN=PRUPE_4G047500 PE=3 SV=1	PRUPE_4G047500	0.157664	0.117683	0.264246	0.54868	0.43216	0.491614	2.72882	0.00589522	0.0410106	up	GO:0006412 translation	GO:0005737 cytoplasm;GO:0005840 ribosome	GO:0003723 RNA binding;GO:0003735 structural constituent of ribosome	J: Translation, ribosomal structure and biogenesis	K02888	ko03010: Ribosome	IPR028909: Ribosomal protein L21-like;IPR001787: Ribosomal protein L21;IPR018258: Ribosomal protein L21, conserved site;IPR036164: L21-like superfamily	chloroplast	--
A0A251PFU8	Non-classical arabinogalactan protein 31-like OS=Prunus persica OX=3760 GN=PRUPE_4G048800 PE=4 SV=1	PRUPE_4G048800	125.755	139.007	160.094	78.74	67.3917	71.8819	0.513147	0.0134279	0.0610165	down	--	GO:0071944 cell periphery	--	--	--	--	--	Extracell	CS pos: 26-27. VFG-NV. Pr: 0.8010
A0A251PFV0	Stigma-specific STIG1-like protein 1 OS=Prunus persica OX=3760 GN=PRUPE_4G017100 PE=3 SV=1	PRUPE_4G017100	0.358589	0.497301	0.239689	0	0	0	0	0.0391271	0.109475	down	--	--	--	--	--	--	IPR006969: Stigma-specific protein Stig1	chloroplast	--
A0A251PFW9	ATP synthase subunit beta OS=Prunus persica OX=3760 GN=PRUPE_5G228300 PE=3 SV=1	PRUPE_5G228300	1.95125	1.40252	1.84645	0.949942	0.864202	0.940166	0.529653	0.037088	0.105592	down	GO:0042776 proton motive force-driven mitochondrial ATP synthesis	GO:0005753 mitochondrial proton-transporting ATP synthase complex;GO:0045261 proton-transporting ATP synthase complex, catalytic core F(1)	GO:0005524 ATP binding;GO:0046933 proton-transporting ATP synthase activity, rotational mechanism;GO:0046961 proton-transporting ATPase activity, rotational mechanism	C: Energy production and conversion	K02133	ko00190: Oxidative phosphorylation;ko01100: Metabolic pathways	IPR042079: ATP synthase, F1 beta subunit superfamily;IPR036121: ATPase, F1/V1/A1 complex, alpha/beta subunit, N-terminal domain superfamily;IPR005722: ATP synthase, F1 complex, beta subunit;IPR024034: ATPase, F1/V1 complex, beta/alpha subunit, C-terminal;IPR004100: ATPase, F1/V1/A1 complex, alpha/beta subunit, N-terminal domain;IPR000194: ATPase, F1/V1/A1 complex, alpha/beta subunit, nucleotide-b…	Mitochondrion	--
A0A251PFY5	Uncharacterized protein OS=Prunus persica OX=3760 GN=PRUPE_4G049600 PE=4 SV=1	PRUPE_4G049600	0.374196	0.326992	0.522901	0	0	0	0	0.0202947	0.0760475	down	--	--	--	--	--	--	--	chloroplast	--
A0A251PGP0	non-specific serine/threonine protein kinase (Fragment) OS=Prunus persica OX=3760 GN=PRUPE_4G064600 PE=4 SV=1	PRUPE_4G064600	0.247398	0.326485	0.177099	0.629645	0.540134	0.578156	2.32754	0.0053432	0.0389836	up	GO:0006468 protein phosphorylation	GO:0016021 integral component of membrane	GO:0004672 protein kinase activity;GO:0005524 ATP binding	--	K27625	ko00230: Purine metabolism;ko04075: Plant hormone signal transduction	IPR013210: Leucine-rich repeat-containing N-terminal, plant-type;IPR003591: Leucine-rich repeat, typical subtype;IPR000719: Protein kinase domain;IPR011009: Protein kinase-like domain superfamily;IPR032675: Leucine-rich repeat domain superfamily;IPR001611: Leucine-rich repeat;IPR017441: Protein kinase, ATP binding site	Nucleus	--
A0A251PGR4	DUF641 domain-containing protein OS=Prunus persica OX=3760 GN=PRUPE_4G067400 PE=4 SV=1	PRUPE_4G067400	0.563771	1.18527	0.83107	9.83066	6.24524	8.39915	9.48604	0.0174435	0.0705762	up	GO:0009639 response to red or far red light;GO:0009959 negative gravitropism	--	--	--	--	--	IPR006943: Domain of unknown function DUF641, plant	chloroplast	--
A0A251PGU5	non-specific serine/threonine protein kinase OS=Prunus persica OX=3760 GN=PRUPE_4G069200 PE=4 SV=1	PRUPE_4G069200	0.419478	0.640676	0.564535	0.833051	1.17382	0.987732	1.84318	0.0235425	0.0819744	up	GO:0006468 protein phosphorylation	GO:0005886 plasma membrane;GO:0016021 integral component of membrane	GO:0004674 protein serine/threonine kinase activity;GO:0005524 ATP binding	--	K13418	--	IPR032675: Leucine-rich repeat domain superfamily;IPR011009: Protein kinase-like domain superfamily;IPR008271: Serine/threonine-protein kinase, active site;IPR000719: Protein kinase domain;IPR021720: Malectin domain;IPR001245: Serine-threonine/tyrosine-protein kinase, catalytic domain	Plasma membrane	CS pos: 28-29. AES-KV. Pr: 0.2122
A0A251PGU6	non-specific serine/threonine protein kinase OS=Prunus persica OX=3760 GN=PRUPE_4G069100 PE=4 SV=1	PRUPE_4G069100	0.190249	0.109632	0.217594	0.386707	0.345909	0.353634	2.09913	0.0176438	0.0710552	up	GO:0006468 protein phosphorylation	GO:0005886 plasma membrane;GO:0016021 integral component of membrane	GO:0004674 protein serine/threonine kinase activity;GO:0005524 ATP binding	--	K13418	--	IPR021720: Malectin domain;IPR032675: Leucine-rich repeat domain superfamily;IPR011009: Protein kinase-like domain superfamily;IPR001245: Serine-threonine/tyrosine-protein kinase, catalytic domain;IPR000719: Protein kinase domain;IPR008271: Serine/threonine-protein kinase, active site	chloroplast	--
A0A251PGV4	non-specific serine/threonine protein kinase OS=Prunus persica OX=3760 GN=PRUPE_4G069400 PE=4 SV=1	PRUPE_4G069400	2.36359	2.46206	3.01506	3.97832	4.40702	4.11432	1.5942	0.00522251	0.0385444	up	GO:0006468 protein phosphorylation	GO:0016021 integral component of membrane	GO:0004674 protein serine/threonine kinase activity;GO:0005524 ATP binding	--	K13418	--	IPR001611: Leucine-rich repeat;IPR011009: Protein kinase-like domain superfamily;IPR021720: Malectin domain;IPR000719: Protein kinase domain;IPR032675: Leucine-rich repeat domain superfamily;IPR017441: Protein kinase, ATP binding site;IPR025875: Leucine rich repeat 4;IPR008271: Serine/threonine-protein kinase, active site	Plasma membrane	CS pos: 35-36. VEA-QS. Pr: 0.5310
A0A251PGW8	non-specific serine/threonine protein kinase OS=Prunus persica OX=3760 GN=PRUPE_4G069700 PE=4 SV=1	PRUPE_4G069700	0.483519	0.295245	0.645286	1.15747	1.00089	0.936359	2.17319	0.0141453	0.0627176	up	GO:0006468 protein phosphorylation	GO:0005886 plasma membrane;GO:0016021 integral component of membrane	GO:0004674 protein serine/threonine kinase activity;GO:0005524 ATP binding	--	K13430	ko04626: Plant-pathogen interaction	IPR032675: Leucine-rich repeat domain superfamily;IPR021720: Malectin domain;IPR000719: Protein kinase domain;IPR001611: Leucine-rich repeat;IPR011009: Protein kinase-like domain superfamily;IPR017441: Protein kinase, ATP binding site;IPR008271: Serine/threonine-protein kinase, active site	Plasma membrane	--
A0A251PH10	Uncharacterized protein OS=Prunus persica OX=3760 GN=PRUPE_4G073200 PE=4 SV=1	PRUPE_4G073200	0.569683	0.682855	0.618655	1.50188	1.60563	1.47458	2.44875	8.15308e-05	0.00988726	up	--	--	--	--	--	--	--	Nucleus	--
A0A251PHW8	Protein kinase domain-containing protein OS=Prunus persica OX=3760 GN=PRUPE_4G091200 PE=4 SV=1	PRUPE_4G091200	0.840127	0.91813	1.10809	2.25535	2.04337	2.38528	2.33189	0.000717365	0.0193137	up	GO:0006468 protein phosphorylation	GO:0016021 integral component of membrane	GO:0004672 protein kinase activity;GO:0005524 ATP binding	--	K13436	ko04626: Plant-pathogen interaction	IPR013210: Leucine-rich repeat-containing N-terminal, plant-type;IPR032675: Leucine-rich repeat domain superfamily;IPR001611: Leucine-rich repeat;IPR000719: Protein kinase domain;IPR001245: Serine-threonine/tyrosine-protein kinase, catalytic domain;IPR011009: Protein kinase-like domain superfamily;IPR003591: Leucine-rich repeat, typical subtype	Plasma membrane	CS pos: 17-18. AMG-QL. Pr: 0.7287
A0A251PI36	Protein kinase domain-containing protein OS=Prunus persica OX=3760 GN=PRUPE_4G092900 PE=4 SV=1	PRUPE_4G092900	0.319866	0.384273	0.391451	0.793875	0.605238	0.831878	2.03634	0.0237762	0.0820528	up	GO:0006468 protein phosphorylation;GO:0007166 cell surface receptor signaling pathway	GO:0005886 plasma membrane	GO:0004674 protein serine/threonine kinase activity;GO:0005509 calcium ion binding;GO:0005524 ATP binding;GO:0030247 polysaccharide binding	--	K05391	ko04626: Plant-pathogen interaction	IPR011009: Protein kinase-like domain superfamily;IPR000719: Protein kinase domain;IPR000152: EGF-type aspartate/asparagine hydroxylation site;IPR000742: EGF-like domain;IPR001881: EGF-like calcium-binding domain;IPR018097: EGF-like calcium-binding, conserved site;IPR008271: Serine/threonine-protein kinase, active site;IPR025287: Wall-associated receptor kinase, galacturonan-binding domain;IPR017…	Plasma membrane	CS pos: 28-29. VVA-TT. Pr: 0.2354
A0A251PI85	FAD-binding PCMH-type domain-containing protein OS=Prunus persica OX=3760 GN=PRUPE_4G098700 PE=3 SV=1	PRUPE_4G098700	0	0	0	16.7285	16.6375	16.8617	inf	1.51155e-05	0.00606	up	--	--	GO:0016491 oxidoreductase activity;GO:0071949 FAD binding	--	K22395	ko00940: Phenylpropanoid biosynthesis;ko01100: Metabolic pathways;ko01110: Biosynthesis of secondary metabolites	IPR036318: FAD-binding, type PCMH-like superfamily;IPR016169: FAD-binding, type PCMH, subdomain 2;IPR016167: FAD-binding, type PCMH, subdomain 1;IPR006094: FAD linked oxidase, N-terminal;IPR012951: Berberine/berberine-like;IPR016166: FAD-binding domain, PCMH-type	Cytoplasm	--
A0A251PI92	FAD-binding PCMH-type domain-containing protein OS=Prunus persica OX=3760 GN=PRUPE_4G098300 PE=3 SV=1	PRUPE_4G098300	0.675589	0.52156	0.797984	1.31844	1.1723	1.20207	1.85091	0.00749602	0.0451755	up	--	--	GO:0016491 oxidoreductase activity;GO:0071949 FAD binding	--	K22395	ko00940: Phenylpropanoid biosynthesis;ko01100: Metabolic pathways;ko01110: Biosynthesis of secondary metabolites	IPR006094: FAD linked oxidase, N-terminal;IPR016166: FAD-binding domain, PCMH-type;IPR016167: FAD-binding, type PCMH, subdomain 1;IPR012951: Berberine/berberine-like;IPR016169: FAD-binding, type PCMH, subdomain 2;IPR036318: FAD-binding, type PCMH-like superfamily	Plasma membrane	CS pos: 25-26. SWA-AS. Pr: 0.6796
A0A251PID6	Peptidase S8/S53 domain-containing protein OS=Prunus persica OX=3760 GN=PRUPE_4G102800 PE=3 SV=1	PRUPE_4G102800	2.29869	2.36693	2.49671	3.44711	3.89925	3.60796	1.52944	0.00441493	0.0356291	up	GO:0006508 proteolysis	--	GO:0004252 serine-type endopeptidase activity	--	K25898	--	IPR023828: Peptidase S8, subtilisin, Ser-active site;IPR023827: Peptidase S8, subtilisin, Asp-active site;IPR015500: Peptidase S8, subtilisin-related;IPR000209: Peptidase S8/S53 domain;IPR034197: Cucumisin-like catalytic domain;IPR036852: Peptidase S8/S53 domain superfamily;IPR041469: Subtilisin-like protease, fibronectin type-III domain	Cytoskeleton	--
A0A251PIH6	alpha-glucosidase OS=Prunus persica OX=3760 GN=PRUPE_4G103500 PE=3 SV=1	PRUPE_4G103500	0.202824	0.805831	0.179656	1.32826	1.44499	1.49375	3.59081	0.0318416	0.097325	up	GO:0005975 carbohydrate metabolic process	--	GO:0004553 hydrolase activity, hydrolyzing O-glycosyl compounds;GO:0030246 carbohydrate binding	G: Carbohydrate transport and metabolism	K01187	ko00052: Galactose metabolism;ko00500: Starch and sucrose metabolism;ko01100: Metabolic pathways;ko01110: Biosynthesis of secondary metabolites	IPR030459: Glycosyl hydrolases family 31, conserved site;IPR031727: Galactose mutarotase, N-terminal barrel;IPR013780: Glycosyl hydrolase, all-beta;IPR017853: Glycoside hydrolase superfamily;IPR025887: Glycoside hydrolase family 31, N-terminal domain;IPR030458: Glycosyl hydrolases family 31, active site;IPR011013: Galactose mutarotase-like domain superfamily;IPR000322: Glycoside hydrolase family …	Cytoplasm	CS pos: 39-40. VSS-SN. Pr: 0.2795
A0A251PIJ7	non-specific serine/threonine protein kinase OS=Prunus persica OX=3760 GN=PRUPE_4G105100 PE=4 SV=1	PRUPE_4G105100	0.78337	0.674715	0.629499	1.84478	1.77792	1.82601	2.61005	0.000348878	0.0156915	up	GO:0006468 protein phosphorylation	GO:0016021 integral component of membrane	GO:0004674 protein serine/threonine kinase activity;GO:0005524 ATP binding	--	K13418	--	IPR000719: Protein kinase domain;IPR032675: Leucine-rich repeat domain superfamily;IPR008271: Serine/threonine-protein kinase, active site;IPR021720: Malectin domain;IPR011009: Protein kinase-like domain superfamily	Plasma membrane	CS pos: 24-25. SMA-QN. Pr: 0.8553
A0A251PIM6	non-specific serine/threonine protein kinase OS=Prunus persica OX=3760 GN=PRUPE_4G104900 PE=4 SV=1	PRUPE_4G104900	0.285652	0.0890207	0.210727	0.807888	1.04649	0.860107	4.63699	0.00189523	0.0251595	up	GO:0006468 protein phosphorylation	GO:0005886 plasma membrane;GO:0016021 integral component of membrane	GO:0004674 protein serine/threonine kinase activity;GO:0005524 ATP binding	--	K13418	--	IPR000719: Protein kinase domain;IPR032675: Leucine-rich repeat domain superfamily;IPR008271: Serine/threonine-protein kinase, active site;IPR021720: Malectin domain;IPR011009: Protein kinase-like domain superfamily	vacuolar membrane	CS pos: 33-34. SMA-QN. Pr: 0.6191
A0A251PJK0	Phosphatidic acid phosphatase type 2/haloperoxidase domain-containing protein OS=Prunus persica OX=3760 GN=PRUPE_4G124100 PE=4 SV=1	PRUPE_4G124100	6.7643	7.64637	7.08021	1.53183	1.87363	2.0231	0.252598	0.000272376	0.0156915	down	--	--	--	--	K09775	--	IPR003832: Protein of unknown function DUF212	chloroplast	--
A0A251PJM2	THAP4-like heme-binding beta-barrel domain-containing protein OS=Prunus persica OX=3760 GN=PRUPE_4G124700 PE=3 SV=1	PRUPE_4G124700	2.99667	2.67768	2.97509	4.05599	4.57639	4.70898	1.54245	0.00607764	0.0416341	up	--	--	--	S: Function unknown	--	--	IPR012674: Calycin;IPR014878: THAP4-like, heme-binding beta-barrel domain;IPR022939: Nitrobindin, bacteria/plant	Nucleus	--
A0A251PL91	FAD-binding PCMH-type domain-containing protein OS=Prunus persica OX=3760 GN=PRUPE_4G092500 PE=3 SV=1	PRUPE_4G092500	11.3298	13.3994	12.8784	20.0774	19.4311	20.8442	1.6048	0.00106509	0.0217278	up	--	--	GO:0016491 oxidoreductase activity;GO:0071949 FAD binding	--	K22395	ko00940: Phenylpropanoid biosynthesis;ko01100: Metabolic pathways;ko01110: Biosynthesis of secondary metabolites	IPR016166: FAD-binding domain, PCMH-type;IPR036318: FAD-binding, type PCMH-like superfamily;IPR016169: FAD-binding, type PCMH, subdomain 2;IPR006094: FAD linked oxidase, N-terminal;IPR012951: Berberine/berberine-like;IPR016167: FAD-binding, type PCMH, subdomain 1	chloroplast	CS pos: 21-22. VWS-IT. Pr: 0.7930
A0A251PL93	non-specific serine/threonine protein kinase OS=Prunus persica OX=3760 GN=PRUPE_4G157900 PE=4 SV=1	PRUPE_4G157900	0.399379	0.702071	0.441269	1.68422	1.27073	1.31667	2.76889	0.00643478	0.0422736	up	GO:0006468 protein phosphorylation	GO:0005886 plasma membrane;GO:0016021 integral component of membrane	GO:0004674 protein serine/threonine kinase activity;GO:0005524 ATP binding	--	K13430	ko04626: Plant-pathogen interaction	IPR008271: Serine/threonine-protein kinase, active site;IPR001611: Leucine-rich repeat;IPR000719: Protein kinase domain;IPR032675: Leucine-rich repeat domain superfamily;IPR001245: Serine-threonine/tyrosine-protein kinase, catalytic domain;IPR011009: Protein kinase-like domain superfamily;IPR021720: Malectin domain	Plasma membrane	CS pos: 25-26. AFG-VT. Pr: 0.6101
A0A251PLA2	Protein kinase domain-containing protein OS=Prunus persica OX=3760 GN=PRUPE_4G092700 PE=4 SV=1	PRUPE_4G092700	1.46653	1.3564	1.26435	2.66146	3.06047	2.95865	2.12381	0.00164674	0.024226	up	GO:0006468 protein phosphorylation;GO:0007166 cell surface receptor signaling pathway	GO:0005886 plasma membrane;GO:0016021 integral component of membrane	GO:0004674 protein serine/threonine kinase activity;GO:0005509 calcium ion binding;GO:0005524 ATP binding;GO:0030247 polysaccharide binding	--	K05391	ko04626: Plant-pathogen interaction	IPR000742: EGF-like domain;IPR000719: Protein kinase domain;IPR025287: Wall-associated receptor kinase, galacturonan-binding domain;IPR001245: Serine-threonine/tyrosine-protein kinase, catalytic domain;IPR011009: Protein kinase-like domain superfamily;IPR018097: EGF-like calcium-binding, conserved site;IPR017441: Protein kinase, ATP binding site;IPR001881: EGF-like calcium-binding domain;IPR00015…	Plasma membrane	CS pos: 28-29. VVA-TT. Pr: 0.2402
A0A251PLJ5	PARP-type domain-containing protein OS=Prunus persica OX=3760 GN=PRUPE_4G164600 PE=4 SV=1	PRUPE_4G164600	0	0.0458617	0	0.105245	0.169798	0.138572	9.01875	0.00779368	0.0458927	up	GO:0006281 DNA repair;GO:0046939 nucleotide phosphorylation	GO:0005634 nucleus	GO:0003690 double-stranded DNA binding;GO:0008270 zinc ion binding;GO:0046403 polynucleotide 3'-phosphatase activity;GO:0046404 polydeoxyribonucleotide 5'-hydroxyl-kinase activity	L: Replication, recombination and repair	K08073	ko03410: Base excision repair	IPR001510: Zinc finger, PARP-type;IPR006551: Polynucleotide 3'-phosphatase;IPR013954: Polynucleotide kinase 3 phosphatase;IPR036957: Zinc finger, PARP-type superfamily;IPR006549: HAD-superfamily hydrolase,subfamily IIIA;IPR036412: HAD-like superfamily;IPR023214: HAD superfamily	chloroplast	--
A0A251PLJ6	Bulb-type lectin domain-containing protein OS=Prunus persica OX=3760 GN=PRUPE_4G166000 PE=4 SV=1	PRUPE_4G166000	28.7887	28.4682	30.6349	57.226	54.2613	57.4411	1.922	7.69994e-05	0.00988726	up	--	--	--	--	--	--	IPR001480: Bulb-type lectin domain;IPR036426: Bulb-type lectin domain superfamily;IPR003609: PAN/Apple domain;IPR035446: S-locus-specific glycoprotein/EP1	Extracell	CS pos: 25-26. SQA-QV. Pr: 0.8476
A0A251PLL0	Uncharacterized protein OS=Prunus persica OX=3760 GN=PRUPE_4G165800 PE=3 SV=1	PRUPE_4G165800	0.586192	0.542807	0.550296	1.11168	1.17824	1.28705	2.13004	0.0042238	0.0350966	up	GO:0005975 carbohydrate metabolic process;GO:0009651 response to salt stress;GO:0019762 glucosinolate catabolic process	GO:0016021 integral component of membrane	GO:0008422 beta-glucosidase activity	G: Carbohydrate transport and metabolism	K01188	ko00460: Cyanoamino acid metabolism;ko00500: Starch and sucrose metabolism;ko00999: Biosynthesis of various plant secondary metabolites;ko01100: Metabolic pathways;ko01110: Biosynthesis of secondary metabolites	IPR033132: Glycosyl hydrolases family 1, N-terminal conserved site;IPR001360: Glycoside hydrolase family 1;IPR017853: Glycoside hydrolase superfamily	chloroplast	--
A0A251PLM0	Phosphoenolpyruvate carboxylase OS=Prunus persica OX=3760 GN=PRUPE_4G166400 PE=4 SV=1	PRUPE_4G166400	0.332234	0.324677	0.498913	0.723552	0.579541	0.552368	1.60531	0.0402887	0.111659	up	GO:0006099 tricarboxylic acid cycle;GO:0015977 carbon fixation	--	GO:0008964 phosphoenolpyruvate carboxylase activity	--	K01595	ko00620: Pyruvate metabolism;ko00710: Carbon fixation by Calvin cycle;ko01100: Metabolic pathways;ko01200: Carbon metabolism	IPR015813: Pyruvate/Phosphoenolpyruvate kinase-like domain superfamily;IPR021135: Phosphoenolpyruvate carboxylase;IPR018129: Phosphoenolpyruvate carboxylase, Lys active site	Cytoplasm	--
A0A251PLV7	Haloacid dehalogenase-like hydrolase domain-containing protein OS=Prunus persica OX=3760 GN=PRUPE_4G106200 PE=4 SV=1	PRUPE_4G106200	2.02318	2.76915	2.09752	3.53568	4.03461	3.45719	1.60054	0.0115662	0.0559498	up	--	--	GO:0016787 hydrolase activity	--	--	--	IPR023214: HAD superfamily;IPR023198: Phosphoglycolate phosphatase-like, domain 2;IPR036412: HAD-like superfamily	chloroplast	--
A0A251PM75	Proteasome alpha-type subunits domain-containing protein OS=Prunus persica OX=3760 GN=PRUPE_4G112500 PE=3 SV=1	PRUPE_4G112500	9.06151	9.62763	10.3746	15.0773	14.1238	15.1516	1.52605	0.000592394	0.0174157	up	GO:0006511 ubiquitin-dependent protein catabolic process;GO:0010498 proteasomal protein catabolic process	GO:0005737 cytoplasm;GO:0005839 proteasome core complex;GO:0019773 proteasome core complex, alpha-subunit complex	--	O: Posttranslational modification, protein turnover, chaperones	K02726	ko03050: Proteasome	IPR000426: Proteasome alpha-subunit, N-terminal domain;IPR001353: Proteasome, subunit alpha/beta;IPR029055: Nucleophile aminohydrolases, N-terminal;IPR023332: Proteasome alpha-type subunit	Cytoplasm	--
A0A251PMD3	Proton pump-interactor 1 OS=Prunus persica OX=3760 GN=PRUPE_4G180600 PE=3 SV=1	PRUPE_4G180600	1.22683	1.38754	1.39917	3.9741	3.97075	4.17371	3.01941	8.84233e-06	0.00440839	up	--	GO:0016021 integral component of membrane	--	--	--	--	--	Cytoplasm	--
A0A251PMI1	DUF2921 family protein OS=Prunus persica OX=3760 GN=PRUPE_4G181700 PE=4 SV=1	PRUPE_4G181700	0.108632	0.162014	0.0605775	0.396783	0.315025	0.376727	3.2864	0.00302924	0.0300049	up	--	GO:0016021 integral component of membrane	--	--	--	--	IPR021319: Protein of unknown function DUF2921	Plasma membrane	--
A0A251PMS0	Uncharacterized protein OS=Prunus persica OX=3760 GN=PRUPE_4G159800 PE=4 SV=1	PRUPE_4G159800	0	0	0	0.276626	0.38577	0.240088	inf	0.0205125	0.0765082	up	--	--	--	--	--	--	--	chloroplast	--
A0A251PMS2	Bet v I/Major latex protein domain-containing protein OS=Prunus persica OX=3760 GN=PRUPE_4G188200 PE=3 SV=1	PRUPE_4G188200	1.50261	1.54327	1.55712	11.5605	10.2882	11.2529	7.19131	0.00159681	0.0241124	up	GO:0006952 defense response;GO:0009607 response to biotic stimulus;GO:0009738 abscisic acid-activated signaling pathway;GO:0080163 regulation of protein serine/threonine phosphatase activity	GO:0005634 nucleus;GO:0005737 cytoplasm	GO:0004864 protein phosphatase inhibitor activity;GO:0010427 abscisic acid binding;GO:0038023 signaling receptor activity	--	--	--	IPR000916: Bet v I/Major latex protein;IPR023393: START-like domain superfamily	Cytoplasm	--
A0A251PMT8	Late embryogenesis abundant protein LEA-2 subgroup domain-containing protein OS=Prunus persica OX=3760 GN=PRUPE_4G188100 PE=4 SV=1	PRUPE_4G188100	0	0.0458617	0	0.698154	0.509356	0.519377	37.6543	0.00858708	0.0478636	up	--	--	--	--	--	--	IPR009646: Root cap	chloroplast	CS pos: 23-24. VLA-QS. Pr: 0.4844
A0A251PMU0	Arf-GAP domain-containing protein OS=Prunus persica OX=3760 GN=PRUPE_4G189700 PE=4 SV=1	PRUPE_4G189700	0.209943	0.203285	0.303523	0.658284	0.604227	0.588177	2.58205	0.00123805	0.0225716	up	--	--	GO:0005096 GTPase activator activity	T: Signal transduction mechanisms	K12486	ko04144: Endocytosis	IPR038508: ArfGAP domain superfamily;IPR001164: Arf GTPase activating protein;IPR037278: ARFGAP/RecO-like zinc finger	Mitochondrion	--
A0A251PN45	DUF4283 domain-containing protein OS=Prunus persica OX=3760 GN=PRUPE_4G197200 PE=4 SV=1	PRUPE_4G197200	1.60845	1.25976	1.33693	2.39824	2.26325	2.02207	1.58938	0.00566588	0.040226	up	--	GO:0016021 integral component of membrane	--	--	--	--	IPR007493: Protein of unknown function DUF538;IPR036758: At5g01610-like superfamily	chloroplast	--
A0A251PP30	GDSL esterase/lipase OS=Prunus persica OX=3760 GN=PRUPE_4G216300 PE=3 SV=1	PRUPE_4G216300	0	0	0	0.39043	0.291041	0.300269	inf	0.00925567	0.0498118	up	--	--	GO:0016788 hydrolase activity, acting on ester bonds	--	--	--	IPR035669: GDSL lipase/esterase-like, plant;IPR036514: SGNH hydrolase superfamily;IPR001087: GDSL lipase/esterase	Extracell	CS pos: 28-29. SKA-QM. Pr: 0.6436
A0A251PPC2	SMP domain-containing protein OS=Prunus persica OX=3760 GN=PRUPE_4G221600 PE=4 SV=1	PRUPE_4G221600	3.41305	4.60438	4.44303	2.84077	2.17486	2.12809	0.57331	0.0223347	0.080301	down	--	--	--	--	--	--	--	Nucleus	--
A0A251PPG8	GrpE protein homolog OS=Prunus persica OX=3760 GN=PRUPE_4G223200 PE=3 SV=1	PRUPE_4G223200	9.15252	10.6396	12.9261	18.7402	16.8923	18.2624	1.64724	0.010915	0.0545306	up	GO:0006457 protein folding	GO:0005759 mitochondrial matrix	GO:0000774 adenyl-nucleotide exchange factor activity;GO:0042803 protein homodimerization activity;GO:0051087 chaperone binding	O: Posttranslational modification, protein turnover, chaperones	K03687	--	IPR000740: GrpE nucleotide exchange factor;IPR013805: GrpE nucleotide exchange factor, coiled-coil;IPR009012: GrpE nucleotide exchange factor, head	chloroplast	--
A0A251PPJ6	Uncharacterized protein OS=Prunus persica OX=3760 GN=PRUPE_4G226400 PE=4 SV=1	PRUPE_4G226400	1.3151	1.62577	1.2688	0.195227	0.259452	0.192941	0.153841	0.00707499	0.0444615	down	--	--	--	--	--	--	--	Extracell	CS pos: 27-28. VSA-RE. Pr: 0.9542
A0A251PPM6	Bifunctional inhibitor/plant lipid transfer protein/seed storage helical domain-containing protein OS=Prunus persica OX=3760 GN=PRUPE_4G228100 PE=4 SV=1	PRUPE_4G228100	0.348514	0.32192	0.251099	2.65716	3.26223	3.3699	10.0803	0.00560416	0.0399776	up	GO:0009627 systemic acquired resistance	--	GO:0005504 fatty acid binding	--	--	--	IPR016140: Bifunctional inhibitor/plant lipid transfer protein/seed storage helical domain;IPR036312: Bifunctional inhibitor/plant lipid transfer protein/seed storage helical domain superfamily;IPR044741: Non-specific lipid-transfer protein-like	Extracell	CS pos: 27-28. ARA-VP. Pr: 0.9783
A0A251PR07	BURP domain-containing protein OS=Prunus persica OX=3760 GN=PRUPE_4G257600 PE=4 SV=1	PRUPE_4G257600	1.63148	1.78492	1.56272	0.787711	1.25736	1.23135	0.658034	0.0485783	0.126141	down	--	--	--	--	--	--	IPR004873: BURP domain	Plasma membrane	--
A0A251PR26	Uncharacterized protein OS=Prunus persica OX=3760 GN=PRUPE_4G257500 PE=3 SV=1	PRUPE_4G257500	0	0.0493762	0	0.254769	0.31965	0.171202	15.1008	0.0214991	0.0787627	up	--	--	--	--	--	--	IPR003854: Gibberellin regulated protein	Extracell	CS pos: 22-23. LEA-NQ. Pr: 0.3307
A0A251PRC8	Amidohydrolase-related domain-containing protein OS=Prunus persica OX=3760 GN=PRUPE_4G264000 PE=3 SV=1	PRUPE_4G264000	20.6933	19.4385	21.9322	7.42213	7.31541	6.85713	0.347942	0.00179639	0.0249548	down	GO:0006208 pyrimidine nucleobase catabolic process	GO:0005737 cytoplasm	GO:0004157 dihydropyrimidinase activity	F: Nucleotide transport and metabolism	K01464	ko00240: Pyrimidine metabolism;ko00410: beta-Alanine metabolism;ko00770: Pantothenate and CoA biosynthesis;ko01100: Metabolic pathways	IPR011778: Hydantoinase/dihydropyrimidinase;IPR011059: Metal-dependent hydrolase, composite domain superfamily;IPR006680: Amidohydrolase-related;IPR032466: Metal-dependent hydrolase	chloroplast	CS pos: 29-30. AES-SQ. Pr: 0.7857
A0A251PS22	Uncharacterized protein OS=Prunus persica OX=3760 GN=PRUPE_4G277400 PE=3 SV=1	PRUPE_4G277400	0.357834	0.414563	0.287697	0.602065	0.635438	0.50313	1.64196	0.0139354	0.0622299	up	GO:0006887 exocytosis	GO:0000145 exocyst	--	U: Intracellular trafficking, secretion, and vesicular transport	K06110	--	IPR010326: Exocyst complex component EXOC3/Sec6;IPR042532: Exocyst complex component EXOC3/Sec6, C-terminal domain	Endoplasmic reticulum	--
A0A251PSR5	Glycine-rich protein OS=Prunus persica OX=3760 GN=PRUPE_4G225800 PE=4 SV=1	PRUPE_4G225800	0.323369	0.607396	0.590189	1.176	1.62879	1.55953	2.86946	0.00755391	0.0452529	up	--	--	--	--	--	--	--	Extracell	CS pos: 26-27. VSA-RE. Pr: 0.9678
A0A251PT04	S-adenosylmethionine synthase OS=Prunus persica OX=3760 GN=PRUPE_3G004000 PE=3 SV=1	PRUPE_3G004000	2.66867	3.68053	3.59969	6.44035	6.79431	7.41727	2.0758	0.00126115	0.0226727	up	GO:0006556 S-adenosylmethionine biosynthetic process;GO:0006730 one-carbon metabolic process	GO:0005829 cytosol	GO:0004478 methionine adenosyltransferase activity;GO:0005524 ATP binding;GO:0046872 metal ion binding	H: Coenzyme transport and metabolism	K00789	ko00270: Cysteine and methionine metabolism;ko00999: Biosynthesis of various plant secondary metabolites;ko01100: Metabolic pathways;ko01110: Biosynthesis of secondary metabolites;ko01230: Biosynthesis of amino acids;ko01240: Biosynthesis of cofactors	IPR002133: S-adenosylmethionine synthetase;IPR022636: S-adenosylmethionine synthetase superfamily;IPR022629: S-adenosylmethionine synthetase, central domain;IPR022631: S-adenosylmethionine synthetase, conserved site;IPR022628: S-adenosylmethionine synthetase, N-terminal;IPR022630: S-adenosylmethionine synthetase, C-terminal	Cytoplasm	--
A0A251PT27	Short-chain dehydrogenase reductase 3b-like OS=Prunus persica OX=3760 GN=PRUPE_3G004900 PE=3 SV=1	PRUPE_3G004900	0.332201	0	0.321687	0.719512	0.649727	0.7691	3.27019	0.0353863	0.103436	up	--	--	--	R: General function prediction only	K09841	ko00906: Carotenoid biosynthesis;ko01100: Metabolic pathways;ko01110: Biosynthesis of secondary metabolites	IPR002347: Short-chain dehydrogenase/reductase SDR;IPR036291: NAD(P)-binding domain superfamily	Cytoplasm	--
A0A251PTN2	Glutamate decarboxylase OS=Prunus persica OX=3760 GN=PRUPE_3G015900 PE=3 SV=1	PRUPE_3G015900	0	0	0.108213	0.311169	0.246401	0.309505	8.01268	0.00724724	0.0449033	up	GO:0006538 glutamate catabolic process	GO:0005829 cytosol	GO:0004351 glutamate decarboxylase activity;GO:0030170 pyridoxal phosphate binding	E: Amino acid transport and metabolism	K01580	ko00250: Alanine, aspartate and glutamate metabolism;ko00410: beta-Alanine metabolism;ko00430: Taurine and hypotaurine metabolism;ko00650: Butanoate metabolism;ko01100: Metabolic pathways;ko01110: Biosynthesis of secondary metabolites	IPR015421: Pyridoxal phosphate-dependent transferase, major domain;IPR015424: Pyridoxal phosphate-dependent transferase;IPR002129: Pyridoxal phosphate-dependent decarboxylase;IPR010107: Glutamate decarboxylase	Cytoplasm	--
A0A251PUD6	FAM192A/Fyv6 N-terminal domain-containing protein OS=Prunus persica OX=3760 GN=PRUPE_3G003000 PE=4 SV=1	PRUPE_3G003000	0.42654	0.338055	0.464048	0.699724	0.593755	0.695547	1.61888	0.00773573	0.0457918	up	--	GO:0005634 nucleus	--	S: Function unknown	--	--	IPR019331: FAM192A/Fyv6, N-terminal	Nucleus	--
A0A251PUK4	GDSL esterase/lipase 2-like OS=Prunus persica OX=3760 GN=PRUPE_3G033400 PE=3 SV=1	PRUPE_3G033400	1.02247	0.53521	0.670688	2.59887	2.93542	3.05045	3.85247	0.000448313	0.0162224	up	--	--	GO:0016298 lipase activity	--	--	--	IPR035669: GDSL lipase/esterase-like, plant;IPR036514: SGNH hydrolase superfamily;IPR001087: GDSL lipase/esterase	chloroplast	CS pos: 25-26. CNG-HS. Pr: 0.3943
A0A251PUL0	Uncharacterized protein OS=Prunus persica OX=3760 GN=PRUPE_3G033100 PE=3 SV=1	PRUPE_3G033100	0	0	0	0.552458	0.53808	0.459519	inf	0.00311032	0.0304609	up	--	--	GO:0016298 lipase activity	--	--	--	IPR001087: GDSL lipase/esterase;IPR035669: GDSL lipase/esterase-like, plant;IPR036514: SGNH hydrolase superfamily	chloroplast	--
A0A251PUM0	Small ribosomal subunit protein uS2 OS=Prunus persica OX=3760 GN=PRUPE_3G034600 PE=3 SV=1	PRUPE_3G034600	1.7525	1.13666	1.49548	3.55069	3.09106	2.75959	2.14415	0.00540393	0.0392353	up	GO:0000028 ribosomal small subunit assembly;GO:0002181 cytoplasmic translation;GO:0006412 translation	GO:0022627 cytosolic small ribosomal subunit	GO:0003735 structural constituent of ribosome	J: Translation, ribosomal structure and biogenesis	K02998	ko03010: Ribosome	IPR018130: Ribosomal protein S2, conserved site;IPR027498: Ribosomal protein S2, eukaryotic;IPR001865: Ribosomal protein S2;IPR005707: Ribosomal protein S2, eukaryotic/archaeal;IPR023591: Ribosomal protein S2, flavodoxin-like domain superfamily	Cytoplasm	--
A0A251PUR8	MalT-like TPR region domain-containing protein OS=Prunus persica OX=3760 GN=PRUPE_3G037600 PE=4 SV=1	PRUPE_3G037600	0.726745	0.929407	0.813658	2.18303	1.61859	1.47499	2.13644	0.0414375	0.113788	up	GO:0015995 chlorophyll biosynthetic process	GO:0016021 integral component of membrane	--	--	--	--	IPR011990: Tetratricopeptide-like helical domain superfamily	chloroplast	--
A0A251PUZ4	Germin-like protein OS=Prunus persica OX=3760 GN=PRUPE_3G041700 PE=3 SV=1	PRUPE_3G041700	1.60969	1.74919	1.81263	0.787995	0.784243	0.684328	0.436345	0.000581332	0.0173517	down	--	GO:0048046 apoplast	GO:0030145 manganese ion binding	--	--	--	IPR019780: Germin, manganese binding site;IPR006045: Cupin 1;IPR011051: RmlC-like cupin domain superfamily;IPR001929: Germin;IPR014710: RmlC-like jelly roll fold	chloroplast	CS pos: 21-22. SHA-SV. Pr: 0.9266
A0A251PV73	protein-serine/threonine phosphatase OS=Prunus persica OX=3760 GN=PRUPE_3G044900 PE=3 SV=1	PRUPE_3G044900	0.0508293	0	0.0565744	0.331794	0.223035	0.311311	8.06434	0.00637618	0.0420734	up	--	--	GO:0017018 myosin phosphatase activity;GO:0046872 metal ion binding	T: Signal transduction mechanisms	K14497	ko04016: MAPK signaling pathway - plant;ko04075: Plant hormone signal transduction	IPR000222: PPM-type phosphatase, divalent cation binding;IPR036457: PPM-type phosphatase-like domain superfamily;IPR001932: PPM-type phosphatase-like domain	chloroplast	--
A0A251PVF7	Glyoxylate/succinic semialdehyde reductase 2, chloroplastic OS=Prunus persica OX=3760 GN=PRUPE_3G048100 PE=3 SV=1	PRUPE_3G048100	0.99449	1.01698	1.03707	0.664234	0.646895	0.649224	0.643045	0.00020346	0.014346	down	--	GO:0009507 chloroplast	GO:0016616 oxidoreductase activity, acting on the CH-OH group of donors, NAD or NADP as acceptor;GO:0030267 glyoxylate reductase (NADP+) activity;GO:0050661 NADP binding;GO:0051287 NAD binding	R: General function prediction only	K18121	ko00630: Glyoxylate and dicarboxylate metabolism;ko00650: Butanoate metabolism;ko01100: Metabolic pathways;ko01110: Biosynthesis of secondary metabolites;ko01200: Carbon metabolism	IPR029154: 3-hydroxyisobutyrate dehydrogenase-like, NAD-binding domain;IPR008927: 6-phosphogluconate dehydrogenase-like, C-terminal domain superfamily;IPR002204: 3-hydroxyisobutyrate dehydrogenase-related, conserved site;IPR036291: NAD(P)-binding domain superfamily;IPR006115: 6-phosphogluconate dehydrogenase, NADP-binding;IPR013328: 6-phosphogluconate dehydrogenase, domain 2	chloroplast	--
A0A251PVI7	ABC transporter domain-containing protein OS=Prunus persica OX=3760 GN=PRUPE_3G046700 PE=3 SV=1	PRUPE_3G046700	0.470039	0.262035	0.497004	0.943664	0.896858	0.792164	2.142	0.00982611	0.0513209	up	GO:0000054 ribosomal subunit export from nucleus;GO:0006355 regulation of transcription, DNA-templated;GO:0006413 translational initiation;GO:0006415 translational termination	--	GO:0005506 iron ion binding;GO:0005524 ATP binding;GO:0043024 ribosomal small subunit binding	A: RNA processing and modification	K06174	--	IPR003439: ABC transporter-like, ATP-binding domain;IPR003593: AAA+ ATPase domain;IPR027417: P-loop containing nucleoside triphosphate hydrolase;IPR007592: GLABROUS1 enhancer-binding protein family;IPR017871: ABC transporter-like, conserved site	Nucleus	--
A0A251PVX4	Acid phosphatase OS=Prunus persica OX=3760 GN=PRUPE_3G057100 PE=3 SV=1	PRUPE_3G057100	0.701187	0.560346	0.925179	1.33922	1.39544	1.48913	1.93157	0.0134625	0.0610165	up	--	--	GO:0003993 acid phosphatase activity;GO:0045735 nutrient reservoir activity	--	--	--	IPR010028: Acid phosphatase, plant;IPR005519: Acid phosphatase, class B-like;IPR014403: Vegetative storage protein/acid phosphatase;IPR023214: HAD superfamily;IPR036412: HAD-like superfamily	chloroplast	CS pos: 20-21. TQG-HE. Pr: 0.8770
A0A251PWJ8	Translation machinery associated TMA7 OS=Prunus persica OX=3760 GN=PRUPE_3G069900 PE=4 SV=1	PRUPE_3G069900	2.93712	2.66013	3.13877	6.27075	5.56725	6.40184	2.08789	0.00156371	0.0241124	up	--	GO:0005829 cytosol;GO:0005886 plasma membrane	GO:0003729 mRNA binding	S: Function unknown	--	--	IPR015157: Translation machinery associated TMA7	Nucleus	--
A0A251PXW3	DRBM domain-containing protein OS=Prunus persica OX=3760 GN=PRUPE_3G095800 PE=4 SV=1	PRUPE_3G095800	0.132097	0.168554	0.257362	0	0	0.0477843	0.0856329	0.029971	0.0936719	down	GO:0030422 production of siRNA involved in post-transcriptional gene silencing by RNA	GO:0005634 nucleus;GO:0005737 cytoplasm	GO:0003723 RNA binding;GO:0004525 ribonuclease III activity	--	K11592	--	IPR014720: Double-stranded RNA-binding domain	Nucleus	--
A0A251PYD3	ACT domain-containing protein ACR OS=Prunus persica OX=3760 GN=PRUPE_3G107700 PE=4 SV=1	PRUPE_3G107700	0.807427	0.904886	0.864811	0.32905	0.196947	0.375358	0.349753	0.00254949	0.0275652	down	--	--	--	--	--	--	IPR002912: ACT domain	chloroplast	--
A0A251PYG8	Gnk2-homologous domain-containing protein OS=Prunus persica OX=3760 GN=PRUPE_3G110100 PE=3 SV=1	PRUPE_3G110100	3.92044	4.06929	3.83163	7.30124	7.28082	6.83999	1.81215	0.000447174	0.0162224	up	--	--	--	--	--	--	IPR002902: Gnk2-homologous domain;IPR038408: Gnk2-homologous domain superfamily	Extracell	CS pos: 22-23. ALG-AS. Pr: 0.7688
A0A251PYM2	LysM domain-containing protein OS=Prunus persica OX=3760 GN=PRUPE_3G113700 PE=4 SV=1	PRUPE_3G113700	2.67747	3.07072	3.58599	6.52587	6.21714	6.97575	2.11253	0.00063227	0.0178679	up	--	GO:0005886 plasma membrane	--	--	--	--	IPR018392: LysM domain;IPR036779: LysM domain superfamily	Cytoplasm	--
A0A251PYN8	Peroxidase OS=Prunus persica OX=3760 GN=PRUPE_3G115300 PE=3 SV=1	PRUPE_3G115300	2.71778	2.61008	3.16336	7.77248	7.93601	7.07267	2.68291	0.000304788	0.0156915	up	GO:0006979 response to oxidative stress;GO:0042744 hydrogen peroxide catabolic process	GO:0005576 extracellular region;GO:0016021 integral component of membrane	GO:0004601 peroxidase activity;GO:0020037 heme binding;GO:0046872 metal ion binding	--	K00430	ko00940: Phenylpropanoid biosynthesis;ko01100: Metabolic pathways;ko01110: Biosynthesis of secondary metabolites	IPR002016: Haem peroxidase;IPR010255: Haem peroxidase superfamily;IPR019793: Peroxidases heam-ligand binding site;IPR000823: Plant peroxidase;IPR019794: Peroxidase, active site;IPR033905: Secretory peroxidase	chloroplast	--
A0A251PYT5	Aspartate aminotransferase OS=Prunus persica OX=3760 GN=PRUPE_3G115000 PE=3 SV=1	PRUPE_3G115000	0	0	0.124757	0.343888	0.261831	0.197757	6.44035	0.018878	0.0735797	up	GO:0006520 cellular amino acid metabolic process;GO:0009058 biosynthetic process	GO:0005739 mitochondrion	GO:0004069 L-aspartate:2-oxoglutarate aminotransferase activity;GO:0030170 pyridoxal phosphate binding	E: Amino acid transport and metabolism	K14455	ko00220: Arginine biosynthesis;ko00250: Alanine, aspartate and glutamate metabolism;ko00270: Cysteine and methionine metabolism;ko00330: Arginine and proline metabolism;ko00350: Tyrosine metabolism;ko00360: Phenylalanine metabolism;ko00400: Phenylalanine, tyrosine and tryptophan biosynthesis;ko00710: Carbon fixation by Calvin cycle;ko00950: Isoquinoline alkaloid biosynthesis;ko00960: Tropane, pip…	IPR015424: Pyridoxal phosphate-dependent transferase;IPR004839: Aminotransferase, class I/classII;IPR004838: Aminotransferases, class-I, pyridoxal-phosphate-binding site;IPR000796: Aspartate/other aminotransferase;IPR015422: Pyridoxal phosphate-dependent transferase, small domain;IPR015421: Pyridoxal phosphate-dependent transferase, major domain	Mitochondrion	--
A0A251Q080	non-specific serine/threonine protein kinase OS=Prunus persica OX=3760 GN=PRUPE_3G146500 PE=4 SV=1	PRUPE_3G146500	0	0	0	0.175124	0.293768	0.254134	inf	0.0203012	0.0760475	up	GO:0006468 protein phosphorylation	GO:0016021 integral component of membrane	GO:0004672 protein kinase activity;GO:0005524 ATP binding;GO:0030247 polysaccharide binding	T: Signal transduction mechanisms	K13430	ko04626: Plant-pathogen interaction	IPR000719: Protein kinase domain;IPR025287: Wall-associated receptor kinase, galacturonan-binding domain;IPR008271: Serine/threonine-protein kinase, active site;IPR011009: Protein kinase-like domain superfamily;IPR032872: Wall-associated receptor kinase, C-terminal;IPR017441: Protein kinase, ATP binding site	Plasma membrane	CS pos: 22-23. TTS-FP. Pr: 0.5287
A0A251Q093	Uncharacterized protein OS=Prunus persica OX=3760 GN=PRUPE_3G079700 PE=4 SV=1	PRUPE_3G079700	0.252569	0.268919	0.215169	0.0795309	0.13065	0.108974	0.433248	0.00311002	0.0304609	down	--	--	--	--	--	--	--	Mitochondrion	--
A0A251Q0T4	pyridoxal kinase OS=Prunus persica OX=3760 GN=PRUPE_3G158100 PE=3 SV=1	PRUPE_3G158100	0	0	0.0160539	0.229623	0.260803	0.300318	49.2556	0.00404361	0.0345355	up	GO:0009443 pyridoxal 5'-phosphate salvage	--	GO:0008478 pyridoxal kinase activity	H: Coenzyme transport and metabolism	K00868	ko00750: Vitamin B6 metabolism;ko01100: Metabolic pathways;ko01240: Biosynthesis of cofactors	IPR029056: Ribokinase-like;IPR013749: Pyridoxamine kinase/Phosphomethylpyrimidine kinase;IPR004625: Pyridoxine kinase	vacuolar membrane	--
A0A251Q111	PGG domain-containing protein OS=Prunus persica OX=3760 GN=PRUPE_3G163400 PE=4 SV=1	PRUPE_3G163400	3.78705	4.57153	4.88904	2.60794	2.24363	2.0967	0.524492	0.0119512	0.0569891	down	--	GO:0016021 integral component of membrane	--	--	--	--	--	vacuolar membrane	--
A0A251Q151	Nicastrin OS=Prunus persica OX=3760 GN=PRUPE_3G165300 PE=3 SV=1	PRUPE_3G165300	1.552	1.10598	1.29796	2.70549	2.64553	2.95488	2.0996	0.00122246	0.0225255	up	GO:0016485 protein processing	GO:0005798 Golgi-associated vesicle;GO:0005887 integral component of plasma membrane	--	T: Signal transduction mechanisms;O: Posttranslational modification, protein turnover, chaperones	K06171	--	IPR041084: Nicastrin, small lobe	Plasma membrane	--
A0A251Q1C2	Uncharacterized protein OS=Prunus persica OX=3760 GN=PRUPE_3G165400 PE=3 SV=1	PRUPE_3G165400	0.687321	0.659694	0.615155	1.31512	1.24286	1.30275	1.96758	3.34299e-05	0.0075	up	GO:0042773 ATP synthesis coupled electron transport	GO:0016020 membrane	GO:0008137 NADH dehydrogenase (ubiquinone) activity;GO:0051539 4 iron, 4 sulfur cluster binding	C: Energy production and conversion	K03934	ko00190: Oxidative phosphorylation;ko01100: Metabolic pathways	IPR000283: NADH:ubiquinone oxidoreductase, 75kDa subunit, conserved site;IPR006656: Molybdopterin oxidoreductase;IPR019574: NADH:ubiquinone oxidoreductase, subunit G, iron-sulphur binding;IPR006963: Molybdopterin oxidoreductase, 4Fe-4S domain;IPR001041: 2Fe-2S ferredoxin-type iron-sulfur binding domain;IPR036010: 2Fe-2S ferredoxin-like superfamily;IPR015405: NADH-quinone oxidoreductase, chain G, …	chloroplast	--
A0A251Q1J2	GBF-interacting protein 1 N-terminal domain-containing protein OS=Prunus persica OX=3760 GN=PRUPE_3G173800 PE=4 SV=1	PRUPE_3G173800	0.163943	0.145756	0.0981602	0.0524485	0	0	0.128595	0.0110739	0.0547837	down	--	--	--	--	--	--	IPR009719: GBF-interacting protein 1, N-terminal;IPR009060: UBA-like superfamily	Nucleus	--
A0A251Q262	Proteasome subunit alpha type OS=Prunus persica OX=3760 GN=PRUPE_3G183900 PE=3 SV=1	PRUPE_3G183900	0.423774	0.390267	0.346536	0.587003	0.573877	0.747923	1.6447	0.0330599	0.0996908	up	GO:0006511 ubiquitin-dependent protein catabolic process;GO:0010498 proteasomal protein catabolic process	GO:0005634 nucleus;GO:0005829 cytosol;GO:0005839 proteasome core complex;GO:0019773 proteasome core complex, alpha-subunit complex	--	O: Posttranslational modification, protein turnover, chaperones	K02728	ko03050: Proteasome	IPR001353: Proteasome, subunit alpha/beta;IPR029055: Nucleophile aminohydrolases, N-terminal;IPR000426: Proteasome alpha-subunit, N-terminal domain	chloroplast	--
A0A251Q365	Eukaryotic translation initiation factor 4C OS=Prunus persica OX=3760 GN=PRUPE_3G206200 PE=3 SV=1	PRUPE_3G206200	4.77567	3.64687	3.75441	8.40396	6.85785	7.34644	1.85664	0.00463509	0.0363136	up	GO:0006413 translational initiation	GO:0005737 cytoplasm	GO:0003723 RNA binding;GO:0003743 translation initiation factor activity	J: Translation, ribosomal structure and biogenesis	K03236	--	IPR001253: Translation initiation factor 1A (eIF-1A);IPR012340: Nucleic acid-binding, OB-fold;IPR018104: Translation initiation factor 1A (eIF-1A), conserved site;IPR006196: RNA-binding domain, S1, IF1 type	Nucleus	--
A0A251Q3D2	Uncharacterized protein OS=Prunus persica OX=3760 GN=PRUPE_3G186500 PE=3 SV=1	PRUPE_3G186500	1.28109	0.746865	1.17256	2.31165	2.77981	2.65593	2.42067	0.0023187	0.0271645	up	--	--	GO:0008483 transaminase activity;GO:0030170 pyridoxal phosphate binding	E: Amino acid transport and metabolism	K16871	ko00250: Alanine, aspartate and glutamate metabolism;ko00650: Butanoate metabolism;ko01100: Metabolic pathways	IPR015424: Pyridoxal phosphate-dependent transferase;IPR005814: Aminotransferase class-III;IPR015422: Pyridoxal phosphate-dependent transferase, small domain;IPR015421: Pyridoxal phosphate-dependent transferase, major domain	chloroplast	--
A0A251Q3F9	Small ubiquitin-related modifier OS=Prunus persica OX=3760 GN=PRUPE_3G210800 PE=3 SV=1	PRUPE_3G210800	1.40392	1.0545	1.41612	2.05023	1.7906	2.01374	1.51103	0.0134173	0.0610165	up	--	GO:0005634 nucleus	--	O: Posttranslational modification, protein turnover, chaperones	--	--	IPR000626: Ubiquitin-like domain;IPR022617: Rad60/SUMO-like domain;IPR029071: Ubiquitin-like domain superfamily	Mitochondrion	--
A0A251Q3P4	Enoyl reductase (ER) domain-containing protein OS=Prunus persica OX=3760 GN=PRUPE_3G216700 PE=4 SV=1	PRUPE_3G216700	0.910619	0.906628	0.845057	0.367747	0.39651	0.498696	0.474384	0.00177419	0.024921	down	--	--	GO:0032440 2-alkenal reductase [NAD(P)+] activity	R: General function prediction only	K19825	--	IPR011032: GroES-like superfamily;IPR013149: Alcohol dehydrogenase-like, C-terminal;IPR036291: NAD(P)-binding domain superfamily;IPR041694: Oxidoreductase, N-terminal domain;IPR020843: Polyketide synthase, enoylreductase domain	Cytoplasm	--
A0A251Q3Q5	Dirigent protein OS=Prunus persica OX=3760 GN=PRUPE_3G215600 PE=3 SV=1	PRUPE_3G215600	0	0.269599	0.207182	0.862065	0.797644	0.675639	4.89815	0.00500082	0.0377121	up	GO:0009699 phenylpropanoid biosynthetic process	GO:0048046 apoplast	--	--	--	--	IPR004265: Dirigent protein;IPR044859: Allene oxide cyclase/Dirigent protein	chloroplast	CS pos: 22-23. AGA-RR. Pr: 0.6108
A0A251Q3X2	FAS1 domain-containing protein OS=Prunus persica OX=3760 GN=PRUPE_3G197200 PE=3 SV=1	PRUPE_3G197200	1.26811	1.08267	1.17874	5.54294	5.50407	6.14201	4.87007	0.00115962	0.0223144	up	--	GO:0046658 anchored component of plasma membrane	--	--	--	--	IPR036378: FAS1 domain superfamily;IPR000782: FAS1 domain	chloroplast	CS pos: 27-28. SQA-HN. Pr: 0.9530
A0A251Q3X6	t-SNARE coiled-coil homology domain-containing protein OS=Prunus persica OX=3760 GN=PRUPE_3G218900 PE=3 SV=1	PRUPE_3G218900	2.43683	2.46943	2.73869	5.18879	4.97554	4.8825	1.9682	4.89572e-05	0.0078454	up	GO:0006886 intracellular protein transport;GO:0006887 exocytosis;GO:0006906 vesicle fusion;GO:0048278 vesicle docking	GO:0005886 plasma membrane;GO:0012505 endomembrane system;GO:0016021 integral component of membrane;GO:0031201 SNARE complex	GO:0000149 SNARE binding;GO:0005484 SNAP receptor activity	U: Intracellular trafficking, secretion, and vesicular transport	K08486	ko04130: SNARE interactions in vesicular transport	IPR000727: Target SNARE coiled-coil homology domain;IPR010989: SNARE;IPR006011: Syntaxin, N-terminal domain	Nucleus	--
A0A251Q479	non-specific serine/threonine protein kinase OS=Prunus persica OX=3760 GN=PRUPE_3G226000 PE=4 SV=1	PRUPE_3G226000	0.199662	0.165266	0.144064	0.497958	0.413806	0.5994	2.96894	0.0179808	0.0717791	up	GO:0006468 protein phosphorylation;GO:0048544 recognition of pollen	GO:0005886 plasma membrane;GO:0016021 integral component of membrane	GO:0004674 protein serine/threonine kinase activity;GO:0005524 ATP binding	--	K00924	ko04075: Plant hormone signal transduction	IPR021820: S-locus receptor kinase, C-terminal;IPR001480: Bulb-type lectin domain;IPR003609: PAN/Apple domain;IPR011009: Protein kinase-like domain superfamily;IPR001245: Serine-threonine/tyrosine-protein kinase, catalytic domain;IPR000719: Protein kinase domain;IPR036426: Bulb-type lectin domain superfamily;IPR008271: Serine/threonine-protein kinase, active site;IPR000742: EGF-like domain;IPR000…	Plasma membrane	--
A0A251Q498	Uncharacterized protein OS=Prunus persica OX=3760 GN=PRUPE_3G228700 PE=3 SV=1	PRUPE_3G228700	1.01237	1.18476	1.02508	0.499445	0.713647	0.567936	0.552734	0.00487554	0.0371419	down	GO:0010207 photosystem II assembly	--	--	--	--	--	IPR017499: Protein Thf1	chloroplast	--
A0A251Q4N4	Protein kinase domain-containing protein OS=Prunus persica OX=3760 GN=PRUPE_3G233500 PE=4 SV=1	PRUPE_3G233500	0.941947	0.904541	0.631316	1.52088	1.69175	2.09837	2.14343	0.0151482	0.0649179	up	--	GO:0016021 integral component of membrane	GO:0004714 transmembrane receptor protein tyrosine kinase activity;GO:0005524 ATP binding	--	K13415	ko04075: Plant hormone signal transduction	IPR013210: Leucine-rich repeat-containing N-terminal, plant-type;IPR000719: Protein kinase domain;IPR001611: Leucine-rich repeat;IPR032675: Leucine-rich repeat domain superfamily;IPR001245: Serine-threonine/tyrosine-protein kinase, catalytic domain;IPR011009: Protein kinase-like domain superfamily	Plasma membrane	CS pos: 34-35. SLG-AT. Pr: 0.5801
A0A251Q556	adenylate kinase OS=Prunus persica OX=3760 GN=PRUPE_3G246400 PE=3 SV=1	PRUPE_3G246400	0	0.472125	0.711349	1.12702	1.41966	1.27822	3.23192	0.0374975	0.106286	up	GO:0006207 'de novo' pyrimidine nucleobase biosynthetic process;GO:0006221 pyrimidine nucleotide biosynthetic process;GO:0016310 phosphorylation	--	GO:0004017 adenylate kinase activity;GO:0004127 cytidylate kinase activity;GO:0005524 ATP binding;GO:0009041 uridylate kinase activity	F: Nucleotide transport and metabolism	K13800	ko00240: Pyrimidine metabolism;ko01100: Metabolic pathways;ko01232: Nucleotide metabolism;ko01240: Biosynthesis of cofactors	IPR000850: Adenylate kinase/UMP-CMP kinase;IPR027417: P-loop containing nucleoside triphosphate hydrolase;IPR033690: Adenylate kinase, conserved site;IPR006266: UMP-CMP kinase	chloroplast	--
A0A251Q560	DSBA-like thioredoxin domain-containing protein OS=Prunus persica OX=3760 GN=PRUPE_3G249100 PE=4 SV=1	PRUPE_3G249100	12.4169	14.6875	15.7304	5.8946	6.78101	6.80742	0.454842	0.010182	0.0523931	down	--	--	GO:0016491 oxidoreductase activity	--	--	--	IPR036249: Thioredoxin-like superfamily;IPR001853: DSBA-like thioredoxin domain	Cytoplasm	--
A0A251Q5A1	Protein kinase domain-containing protein OS=Prunus persica OX=3760 GN=PRUPE_3G251700 PE=4 SV=1	PRUPE_3G251700	0.684473	0.874615	1.024	1.91787	2.18229	1.75365	2.26621	0.00286892	0.0291454	up	GO:0046777 protein autophosphorylation	GO:0005886 plasma membrane;GO:0016021 integral component of membrane	GO:0004672 protein kinase activity;GO:0004674 protein serine/threonine kinase activity;GO:0004714 transmembrane receptor protein tyrosine kinase activity;GO:0005524 ATP binding	T: Signal transduction mechanisms	K13430	ko04626: Plant-pathogen interaction	IPR024788: Malectin-like domain;IPR000719: Protein kinase domain;IPR001245: Serine-threonine/tyrosine-protein kinase, catalytic domain;IPR011009: Protein kinase-like domain superfamily;IPR008271: Serine/threonine-protein kinase, active site;IPR017441: Protein kinase, ATP binding site	vacuolar membrane	CS pos: 25-26. LLS-AP. Pr: 0.7178
A0A251Q5E3	NTF2 domain-containing protein OS=Prunus persica OX=3760 GN=PRUPE_3G254500 PE=4 SV=1	PRUPE_3G254500	1.58181	1.09065	2.09968	2.78573	2.42657	2.96591	1.71374	0.0399152	0.110829	up	--	GO:0005829 cytosol;GO:0043229 intracellular organelle;GO:1990904 ribonucleoprotein complex	GO:0003729 mRNA binding	T: Signal transduction mechanisms	K24983	--	IPR000504: RNA recognition motif domain;IPR032308: Tify domain binding domain;IPR002075: Nuclear transport factor 2 domain;IPR012677: Nucleotide-binding alpha-beta plait domain superfamily;IPR035979: RNA-binding domain superfamily;IPR032310: Putative nuclear localisation signal;IPR018222: Nuclear transport factor 2, eukaryote;IPR032710: NTF2-like domain superfamily	Nucleus	--
A0A251Q5E8	Protein kinase domain-containing protein OS=Prunus persica OX=3760 GN=PRUPE_3G251100 PE=4 SV=1	PRUPE_3G251100	0.44679	0.462292	0.400465	1.04131	0.929611	0.958672	2.23711	0.000619658	0.0178231	up	GO:0046777 protein autophosphorylation	GO:0005886 plasma membrane;GO:0016021 integral component of membrane	GO:0004672 protein kinase activity;GO:0004674 protein serine/threonine kinase activity;GO:0004714 transmembrane receptor protein tyrosine kinase activity;GO:0005524 ATP binding	T: Signal transduction mechanisms	K13430	ko04626: Plant-pathogen interaction	IPR017441: Protein kinase, ATP binding site;IPR000719: Protein kinase domain;IPR008271: Serine/threonine-protein kinase, active site;IPR024788: Malectin-like domain;IPR011009: Protein kinase-like domain superfamily;IPR001245: Serine-threonine/tyrosine-protein kinase, catalytic domain	Plasma membrane	CS pos: 37-38. VAG-DT. Pr: 0.6807
A0A251Q5F0	Biotin carboxyl carrier protein of acetyl-CoA carboxylase OS=Prunus persica OX=3760 GN=PRUPE_3G256800 PE=4 SV=1	PRUPE_3G256800	1.5057	1.70471	1.89966	2.76066	2.82169	2.82188	1.64465	0.00887446	0.0485606	up	GO:0006633 fatty acid biosynthetic process	GO:0009317 acetyl-CoA carboxylase complex;GO:0009507 chloroplast	GO:0003989 acetyl-CoA carboxylase activity	--	K02160	ko00061: Fatty acid biosynthesis;ko00620: Pyruvate metabolism;ko00640: Propanoate metabolism;ko01100: Metabolic pathways;ko01110: Biosynthesis of secondary metabolites;ko01200: Carbon metabolism;ko01212: Fatty acid metabolism	IPR001249: Acetyl-CoA biotin carboxyl carrier;IPR001882: Biotin-binding site;IPR000089: Biotin/lipoyl attachment;IPR011053: Single hybrid motif	chloroplast	--
A0A251Q5S9	Phytocyanin domain-containing protein OS=Prunus persica OX=3760 GN=PRUPE_3G261600 PE=4 SV=1	PRUPE_3G261600	6.34697	10.7575	9.10356	15.8997	17.6285	14.7741	1.84304	0.0125913	0.0588514	up	--	GO:0016021 integral component of membrane;GO:0046658 anchored component of plasma membrane	GO:0009055 electron transfer activity	--	--	--	IPR008972: Cupredoxin;IPR003245: Phytocyanin domain	Plasma membrane	--
A0A251Q650	Aldose 1-epimerase OS=Prunus persica OX=3760 GN=PRUPE_3G270200 PE=3 SV=1	PRUPE_3G270200	1.14335	0.807006	1.10049	2.40509	2.6782	2.75409	2.56892	0.000438637	0.0162224	up	GO:0006006 glucose metabolic process;GO:0033499 galactose catabolic process via UDP-galactose	--	GO:0004034 aldose 1-epimerase activity;GO:0030246 carbohydrate binding	G: Carbohydrate transport and metabolism	K01785	ko00010: Glycolysis / Gluconeogenesis;ko00052: Galactose metabolism;ko01100: Metabolic pathways;ko01110: Biosynthesis of secondary metabolites	IPR008183: Aldose 1-/Glucose-6-phosphate 1-epimerase;IPR015443: Aldose 1-epimerase;IPR014718: Glycoside hydrolase-type carbohydrate-binding;IPR011013: Galactose mutarotase-like domain superfamily	chloroplast	--
A0A251Q6G6	Phosphatidylinositol-specific phospholipase C X domain-containing protein OS=Prunus persica OX=3760 GN=PRUPE_3G250100 PE=4 SV=1	PRUPE_3G250100	0.481102	0.445638	0.35879	0.173259	0.190413	0.206954	0.443883	0.0170978	0.0700385	down	GO:0006629 lipid metabolic process	--	GO:0008081 phosphoric diester hydrolase activity	--	--	--	IPR017946: PLC-like phosphodiesterase, TIM beta/alpha-barrel domain superfamily	Extracell	CS pos: 23-24. ATA-CS. Pr: 0.5526
A0A251Q6L8	RNase H type-1 domain-containing protein OS=Prunus persica OX=3760 GN=PRUPE_3G280000 PE=4 SV=1	PRUPE_3G280000	0.605178	0.833469	0.603358	0.429437	0.328005	0.374819	0.554485	0.0440014	0.117942	down	--	GO:0005634 nucleus	GO:0003676 nucleic acid binding;GO:0004523 RNA-DNA hybrid ribonuclease activity	--	--	--	IPR002156: Ribonuclease H domain;IPR036397: Ribonuclease H superfamily;IPR012337: Ribonuclease H-like superfamily;IPR037056: Ribonuclease H1, N-terminal domain superfamily	chloroplast	--
A0A251Q6U8	Enoyl reductase (ER) domain-containing protein OS=Prunus persica OX=3760 GN=PRUPE_3G284700 PE=3 SV=1	PRUPE_3G284700	0	0	0	0.184445	0.236733	0.285477	inf	0.014993	0.0646241	up	--	--	GO:0008270 zinc ion binding;GO:0016628 oxidoreductase activity, acting on the CH-CH group of donors, NAD or NADP as acceptor	C: Energy production and conversion;R: General function prediction only	K18980	--	IPR020843: Polyketide synthase, enoylreductase domain;IPR036291: NAD(P)-binding domain superfamily;IPR013154: Alcohol dehydrogenase, N-terminal;IPR002364: Quinone oxidoreductase/zeta-crystallin, conserved site;IPR011032: GroES-like superfamily	Cytoplasm	--
A0A251Q6W3	Carbonic anhydrase OS=Prunus persica OX=3760 GN=PRUPE_3G285600 PE=3 SV=1	PRUPE_3G285600	0.364445	0.328279	0.371764	0.107193	0.178777	0.2211	0.476351	0.0190541	0.0737402	down	GO:0015976 carbon utilization	--	GO:0004089 carbonate dehydratase activity;GO:0008270 zinc ion binding	P: Inorganic ion transport and metabolism	K01673	ko00910: Nitrogen metabolism;ko01100: Metabolic pathways	IPR036874: Carbonic anhydrase superfamily;IPR045066: Beta carbonic anhydrases, cladeB;IPR015892: Carbonic anhydrase, prokaryotic-like, conserved site;IPR001765: Carbonic anhydrase	Cytoplasm	--
A0A251Q776	BIG2 domain-containing protein OS=Prunus persica OX=3760 GN=PRUPE_3G292000 PE=3 SV=1	PRUPE_3G292000	0	0.102737	0.103564	0.244398	0.178024	0.192433	2.98038	0.0374651	0.106286	up	--	GO:0016021 integral component of membrane	--	Y: Nuclear structure;U: Intracellular trafficking, secretion, and vesicular transport	K14314	ko03013: Nucleocytoplasmic transport	IPR003343: Bacterial Ig-like domain, group 2;IPR008964: Invasin/intimin cell-adhesion fragments	Plasma membrane	CS pos: 21-22. TAS-HL. Pr: 0.7795
A0A251Q790	Glabrous enhancer-binding protein-like DBD domain-containing protein OS=Prunus persica OX=3760 GN=PRUPE_3G222100 PE=3 SV=1	PRUPE_3G222100	1.81179	1.3216	1.38378	2.38722	2.35481	2.20257	1.53738	0.0235254	0.0819744	up	GO:0006355 regulation of transcription, DNA-templated	GO:0005634 nucleus	--	--	--	--	IPR007592: GLABROUS1 enhancer-binding protein family	Nucleus	--
A0A251Q836	Enoyl reductase (ER) domain-containing protein OS=Prunus persica OX=3760 GN=PRUPE_3G284600 PE=3 SV=1	PRUPE_3G284600	112.28	117.121	130.725	48.5082	46.7695	49.081	0.400857	0.00525849	0.0385444	down	--	--	GO:0016628 oxidoreductase activity, acting on the CH-CH group of donors, NAD or NADP as acceptor	C: Energy production and conversion;R: General function prediction only	K18980	--	IPR013154: Alcohol dehydrogenase, N-terminal;IPR020843: Polyketide synthase, enoylreductase domain;IPR036291: NAD(P)-binding domain superfamily;IPR011032: GroES-like superfamily	chloroplast	--
A0A251Q862	60S ribosomal protein L7a OS=Prunus persica OX=3760 GN=PRUPE_3G309200 PE=3 SV=1	PRUPE_3G309200	30.1235	27.0629	24.2682	15.6752	15.5839	16.9202	0.591486	0.0175035	0.0706915	down	GO:0042254 ribosome biogenesis	GO:0022625 cytosolic large ribosomal subunit	GO:0003723 RNA binding	J: Translation, ribosomal structure and biogenesis	K02936	ko03010: Ribosome	IPR029064: 50S ribosomal protein L30e-like;IPR004037: Ribosomal protein L7Ae conserved site;IPR001921: Ribosomal protein L7A/L8;IPR004038: Ribosomal protein L7Ae/L30e/S12e/Gadd45;IPR018492: Ribosomal protein L7Ae/L8/Nhp2 family	chloroplast	--
A0A251Q888	Translocon-associated protein subunit beta OS=Prunus persica OX=3760 GN=PRUPE_3G311500 PE=3 SV=1	PRUPE_3G311500	3.14603	5.63298	5.50074	6.85851	8.94932	8.94035	1.7331	0.0316871	0.0970363	up	--	GO:0005789 endoplasmic reticulum membrane;GO:0016021 integral component of membrane	--	U: Intracellular trafficking, secretion, and vesicular transport	K13250	ko04141: Protein processing in endoplasmic reticulum	IPR008856: Translocon-associated protein subunit beta	chloroplast	CS pos: 25-26. ALA-SS. Pr: 0.5843
A0A251Q8B8	Uncharacterized protein OS=Prunus persica OX=3760 GN=PRUPE_3G312700 PE=3 SV=1	PRUPE_3G312700	0.855739	0.718914	0.544656	2.05973	2.13493	2.25233	3.04202	0.000478653	0.0170174	up	--	--	--	R: General function prediction only	K09841	ko00906: Carotenoid biosynthesis;ko01100: Metabolic pathways;ko01110: Biosynthesis of secondary metabolites	IPR036291: NAD(P)-binding domain superfamily;IPR002347: Short-chain dehydrogenase/reductase SDR	chloroplast	--
A0A251Q8F9	Alpha-mannosidase OS=Prunus persica OX=3760 GN=PRUPE_3G313400 PE=3 SV=1	PRUPE_3G313400	8.18583	8.6964	9.33224	13.9252	13.4517	13.0786	1.54325	0.000508575	0.0172141	up	GO:0006013 mannose metabolic process	--	GO:0004559 alpha-mannosidase activity;GO:0030246 carbohydrate binding;GO:0046872 metal ion binding	G: Carbohydrate transport and metabolism	K01191	ko00511: Other glycan degradation	IPR015341: Glycoside hydrolase family 38, central domain;IPR037094: Glycoside hydrolase family 38, central domain superfamily;IPR028995: Glycoside hydrolase families 57/38, central domain superfamily;IPR011682: Glycosyl hydrolase family 38, C-terminal;IPR011013: Galactose mutarotase-like domain superfamily;IPR027291: Glycoside hydrolase 38, N-terminal domain superfamily;IPR013780: Glycosyl hydrol…	vacuolar membrane	CS pos: 32-33. AKA-EY. Pr: 0.8313
A0A251Q8H4	U5 small nuclear ribonucleoprotein TSSC4 OS=Prunus persica OX=3760 GN=PRUPE_3G313500 PE=3 SV=1	PRUPE_3G313500	1.18457	1.43848	1.19977	2.29761	2.01414	2.11203	1.68038	0.0017659	0.024921	up	--	--	--	--	--	--	IPR029338: Tumour suppressing sub-chromosomal transferable candidate 4	Nucleus	--
A0A251Q9Y2	No apical meristem-associated C-terminal domain-containing protein OS=Prunus persica OX=3760 GN=PRUPE_2G026400 PE=4 SV=1	PRUPE_2G026400	0.999924	0.997611	1.21476	1.69738	2.08504	2.07859	1.82456	0.008046	0.0468254	up	--	--	--	--	--	--	IPR029466: No apical meristem-associated, C-terminal domain	Nucleus	--
A0A251QA48	Ubiquitin carboxyl-terminal hydrolase OS=Prunus persica OX=3760 GN=PRUPE_2G027700 PE=3 SV=1	PRUPE_2G027700	0.346533	0.250146	0.28524	0.497193	0.380865	0.472735	1.53165	0.0280756	0.0908125	up	GO:0006511 ubiquitin-dependent protein catabolic process;GO:0016579 protein deubiquitination	GO:0005634 nucleus;GO:0005829 cytosol	GO:0004197 cysteine-type endopeptidase activity;GO:0004843 cysteine-type deubiquitinase activity	O: Posttranslational modification, protein turnover, chaperones	K11841	--	IPR001394: Peptidase C19, ubiquitin carboxyl-terminal hydrolase;IPR028889: Ubiquitin specific protease domain;IPR018200: Ubiquitin specific protease, conserved site;IPR038765: Papain-like cysteine peptidase superfamily	Cytoplasm	--
A0A251QA79	Clustered mitochondria protein homolog OS=Prunus persica OX=3760 GN=PRUPE_2G007800 PE=3 SV=1	PRUPE_2G007800	0.288182	0.328418	0.426513	0.575928	0.740586	0.617937	1.8545	0.0106406	0.0537659	up	GO:0007005 mitochondrion organization;GO:0051640 organelle localization	GO:0005737 cytoplasm	GO:0003723 RNA binding	R: General function prediction only	K03255	--	IPR007967: GSKIP domain;IPR025697: CLU domain;IPR023231: GSKIP domain superfamily;IPR019734: Tetratricopeptide repeat;IPR011990: Tetratricopeptide-like helical domain superfamily;IPR033646: CLU central domain;IPR027523: CLU domain containing protein;IPR028275: Clustered mitochondria protein, N-terminal	chloroplast	--
A0A251QAI4	Large ribosomal subunit protein uL4m OS=Prunus persica OX=3760 GN=PRUPE_2G035900 PE=3 SV=1	PRUPE_2G035900	0	0.164857	0.203496	0.460497	0.272073	0.354629	2.95151	0.0454551	0.120685	up	GO:0006412 translation	GO:0005737 cytoplasm;GO:0005840 ribosome	GO:0003735 structural constituent of ribosome	J: Translation, ribosomal structure and biogenesis	K02926	ko03010: Ribosome	IPR023574: Ribosomal protein L4 domain superfamily;IPR013005: 50S ribosomal protein uL4;IPR002136: Ribosomal protein L4/L1e	chloroplast	--
A0A251QBB5	Uncharacterized protein OS=Prunus persica OX=3760 GN=PRUPE_2G049800 PE=4 SV=1	PRUPE_2G049800	0	0	0	0.117211	0.154802	0.101525	inf	0.0157374	0.0665009	up	GO:0000398 mRNA splicing, via spliceosome	GO:0005634 nucleus	GO:0003723 RNA binding;GO:0046872 metal ion binding	R: General function prediction only	K13094	--	IPR001876: Zinc finger, RanBP2-type;IPR000504: RNA recognition motif domain;IPR000467: G-patch domain;IPR035979: RNA-binding domain superfamily;IPR012677: Nucleotide-binding alpha-beta plait domain superfamily;IPR036443: Zinc finger, RanBP2-type superfamily;IPR041591: OCRE domain;IPR035623: SUA-like, OCRE domain	Nucleus	--
A0A251QC17	Uncharacterized protein OS=Prunus persica OX=3760 GN=PRUPE_2G003100 PE=4 SV=1	PRUPE_2G003100	1.051	1.17552	1.03458	2.10127	2.15412	2.05615	1.9354	0.000138366	0.0114972	up	--	--	--	--	--	--	--	Nucleus	--
A0A251QCT3	Germin-like protein OS=Prunus persica OX=3760 GN=PRUPE_2G077100 PE=3 SV=1	PRUPE_2G077100	2.7219	2.84751	3.05922	1.76487	1.71256	1.67805	0.597486	0.00481253	0.0368495	down	--	GO:0048046 apoplast	GO:0030145 manganese ion binding	--	--	--	IPR011051: RmlC-like cupin domain superfamily;IPR014710: RmlC-like jelly roll fold;IPR006045: Cupin 1;IPR001929: Germin;IPR019780: Germin, manganese binding site	chloroplast	CS pos: 24-25. TRA-SD. Pr: 0.9447
A0A251QCY4	SUN domain-containing protein OS=Prunus persica OX=3760 GN=PRUPE_2G056900 PE=4 SV=1	PRUPE_2G056900	0	0	0	0.122883	0.0629667	0.124953	inf	0.0364032	0.104704	up	GO:0006998 nuclear envelope organization	GO:0005635 nuclear envelope;GO:0005639 integral component of nuclear inner membrane	GO:0043495 protein-membrane adaptor activity;GO:0043621 protein self-association	D: Cell cycle control, cell division, chromosome partitioning	K19347	ko04820: Cytoskeleton in muscle cells	IPR012919: SUN domain	Mitochondrion	--
A0A251QD34	cyclin-dependent kinase OS=Prunus persica OX=3760 GN=PRUPE_2G084600 PE=3 SV=1	PRUPE_2G084600	0	0	0.116429	0.16045	0.231745	0.195559	5.04816	0.0365402	0.104764	up	GO:0006468 protein phosphorylation	--	GO:0004674 protein serine/threonine kinase activity;GO:0005524 ATP binding	R: General function prediction only	K02206	--	IPR017441: Protein kinase, ATP binding site;IPR000719: Protein kinase domain;IPR011009: Protein kinase-like domain superfamily;IPR008271: Serine/threonine-protein kinase, active site	Cytoplasm	--
A0A251QDD6	K Homology domain-containing protein OS=Prunus persica OX=3760 GN=PRUPE_2G093900 PE=4 SV=1	PRUPE_2G093900	2.15029	1.86703	2.14634	1.12735	1.48991	1.40816	0.653089	0.00833966	0.0473073	down	GO:0010468 regulation of gene expression	GO:0005737 cytoplasm	GO:0003729 mRNA binding	A: RNA processing and modification;R: General function prediction only	K14944	--	IPR036612: K Homology domain, type 1 superfamily;IPR004087: K Homology domain;IPR004088: K Homology domain, type 1	Nucleus	--
A0A251QDZ5	Uncharacterized protein OS=Prunus persica OX=3760 GN=PRUPE_2G076000 PE=4 SV=1	PRUPE_2G076000	0.27019	0.192405	0.292095	1.75112	2.40121	2.0978	8.28173	0.00897812	0.0488481	up	--	--	--	--	--	--	--	Mitochondrion	--
A0A251QEG2	Uncharacterized protein OS=Prunus persica OX=3760 GN=PRUPE_2G109900 PE=4 SV=1	PRUPE_2G109900	7.0769	7.52117	7.5368	15.0115	13.9201	15.4003	2.00281	0.00156068	0.0241124	up	--	--	--	--	--	--	--	Nucleus	--
A0A251QEQ9	RRM domain-containing protein OS=Prunus persica OX=3760 GN=PRUPE_2G120600 PE=4 SV=1	PRUPE_2G120600	0.111473	0.20445	0.152532	0.396152	0.273573	0.290663	2.05012	0.0296781	0.0931894	up	--	GO:0005634 nucleus	GO:0003723 RNA binding;GO:0003729 mRNA binding	--	K13161	--	IPR000504: RNA recognition motif domain;IPR035979: RNA-binding domain superfamily;IPR012677: Nucleotide-binding alpha-beta plait domain superfamily	chloroplast	--
A0A251QER6	non-specific serine/threonine protein kinase OS=Prunus persica OX=3760 GN=PRUPE_2G116300 PE=3 SV=1	PRUPE_2G116300	2.5751	1.40282	1.9491	5.72518	4.91311	5.2752	2.68491	0.00205561	0.0259795	up	GO:0006468 protein phosphorylation	GO:0016021 integral component of membrane	GO:0004672 protein kinase activity;GO:0005524 ATP binding	--	K13420	ko04016: MAPK signaling pathway - plant;ko04626: Plant-pathogen interaction	IPR032675: Leucine-rich repeat domain superfamily;IPR000719: Protein kinase domain;IPR013210: Leucine-rich repeat-containing N-terminal, plant-type;IPR008271: Serine/threonine-protein kinase, active site;IPR011009: Protein kinase-like domain superfamily;IPR017441: Protein kinase, ATP binding site;IPR003591: Leucine-rich repeat, typical subtype	Plasma membrane	--
A0A251QFD3	Uncharacterized protein OS=Prunus persica OX=3760 GN=PRUPE_2G136500 PE=3 SV=1	PRUPE_2G136500	0.27406	0.20705	0.10064	1.30428	1.16514	1.4945	6.81379	0.00177554	0.024921	up	GO:0009653 anatomical structure morphogenesis;GO:0019953 sexual reproduction	GO:0005576 extracellular region	--	--	K20628	--	IPR007112: Expansin/pollen allergen, DPBB domain;IPR009009: RlpA-like protein, double-psi beta-barrel domain;IPR036749: Expansin, cellulose-binding-like domain superfamily;IPR005795: Major pollen allergen Lol pI;IPR036908: RlpA-like domain superfamily;IPR007118: Expansin/Lol pI;IPR007117: Expansin, cellulose-binding-like domain	chloroplast	CS pos: 29-30. SSC-FN. Pr: 0.8115
A0A251QFG3	Nucleoporin NSP1-like C-terminal domain-containing protein (Fragment) OS=Prunus persica OX=3760 GN=PRUPE_2G134200 PE=3 SV=1	PRUPE_2G134200	5.38624	5.64959	5.71007	8.48336	8.71541	8.73155	1.54846	2.58114e-05	0.0069054	up	GO:0006405 RNA export from nucleus;GO:0006606 protein import into nucleus	GO:0044613 nuclear pore central transport channel	GO:0005543 phospholipid binding;GO:0017056 structural constituent of nuclear pore	Y: Nuclear structure	K14306	ko03013: Nucleocytoplasmic transport	IPR007758: Nucleoporin, NSP1-like, C-terminal	Nucleus	--
A0A251QG05	Nuclear pore complex protein NUP1 OS=Prunus persica OX=3760 GN=PRUPE_2G074800 PE=4 SV=1	PRUPE_2G074800	0.815547	0.72082	0.799474	1.27011	1.23843	1.19351	1.58489	0.000362613	0.0156915	up	GO:0016973 poly(A)+ mRNA export from nucleus;GO:0071763 nuclear membrane organization	GO:0005635 nuclear envelope	--	Y: Nuclear structure;U: Intracellular trafficking, secretion, and vesicular transport	--	--	--	Nucleus	--
A0A251QGI2	Nucleoporin NSP1-like C-terminal domain-containing protein (Fragment) OS=Prunus persica OX=3760 GN=PRUPE_2G134000 PE=4 SV=1	PRUPE_2G134000	0	0.107612	0	0.327926	0.203782	0.294773	7.6802	0.00974162	0.0512434	up	--	--	--	--	K01537	--	--	Nucleus	--
A0A251QGN2	Short-chain dehydrogenase/reductase OS=Prunus persica OX=3760 GN=PRUPE_2G161300 PE=3 SV=1	PRUPE_2G161300	0.775085	0.549596	0.557431	1.10022	0.91242	1.15657	1.68386	0.0147563	0.0643161	up	--	--	GO:0016616 oxidoreductase activity, acting on the CH-OH group of donors, NAD or NADP as acceptor	Q: Secondary metabolites biosynthesis, transport and catabolism	K15095	ko00902: Monoterpenoid biosynthesis;ko01110: Biosynthesis of secondary metabolites	IPR002347: Short-chain dehydrogenase/reductase SDR;IPR045313: Carbonyl reductase [NADPH] 1-like;IPR036291: NAD(P)-binding domain superfamily	chloroplast	--
A0A251QGP8	Malate dehydrogenase [NADP], chloroplastic OS=Prunus persica OX=3760 GN=PRUPE_2G091600 PE=3 SV=1	PRUPE_2G091600	0.685406	0.817249	0.539591	0.266757	0.264508	0.318886	0.416282	0.0332695	0.0999869	down	GO:0006099 tricarboxylic acid cycle;GO:0006107 oxaloacetate metabolic process;GO:0006108 malate metabolic process;GO:0006734 NADH metabolic process;GO:0051775 response to redox state	GO:0009570 chloroplast stroma	GO:0008746 NAD(P)+ transhydrogenase activity;GO:0030060 L-malate dehydrogenase activity;GO:0046554 malate dehydrogenase (NADP+) activity	C: Energy production and conversion	K00051	ko00620: Pyruvate metabolism;ko00710: Carbon fixation by Calvin cycle;ko01100: Metabolic pathways;ko01200: Carbon metabolism	IPR036291: NAD(P)-binding domain superfamily;IPR015955: Lactate dehydrogenase/glycoside hydrolase, family 4, C-terminal;IPR022383: Lactate/malate dehydrogenase, C-terminal;IPR001236: Lactate/malate dehydrogenase, N-terminal;IPR010945: Malate dehydrogenase, type 2;IPR001252: Malate dehydrogenase, active site;IPR011273: Malate dehydrogenase, NADP-dependent, plants	chloroplast	--
A0A251QGS7	Short-chain dehydrogenase/reductase OS=Prunus persica OX=3760 GN=PRUPE_2G161900 PE=3 SV=1	PRUPE_2G161900	0.787287	1.06339	0.874308	1.6356	2.01147	1.7656	1.98631	0.00375516	0.0332992	up	--	--	GO:0016616 oxidoreductase activity, acting on the CH-OH group of donors, NAD or NADP as acceptor	Q: Secondary metabolites biosynthesis, transport and catabolism	K15095	ko00902: Monoterpenoid biosynthesis;ko01110: Biosynthesis of secondary metabolites	IPR002347: Short-chain dehydrogenase/reductase SDR;IPR036291: NAD(P)-binding domain superfamily;IPR045313: Carbonyl reductase [NADPH] 1-like	Cytoplasm	--
A0A251QGV6	Uncharacterized protein OS=Prunus persica OX=3760 GN=PRUPE_2G166900 PE=3 SV=1	PRUPE_2G166900	0	0.202726	0.213363	0.738855	0.917284	1.14266	6.72644	0.0079206	0.0464572	up	--	--	--	--	--	--	IPR036908: RlpA-like domain superfamily	chloroplast	CS pos: 37-38. TEA-QQ. Pr: 0.9541
A0A251QH89	Uncharacterized protein OS=Prunus persica OX=3760 GN=PRUPE_2G175100 PE=3 SV=1	PRUPE_2G175100	8.15068	8.65474	8.81475	16.3969	15.591	15.7941	1.86501	2.57496e-05	0.0069054	up	GO:0005975 carbohydrate metabolic process	--	GO:0004650 polygalacturonase activity	--	K01184	ko00040: Pentose and glucuronate interconversions;ko01100: Metabolic pathways	IPR012334: Pectin lyase fold;IPR000743: Glycoside hydrolase, family 28;IPR024535: Pectate lyase superfamily protein;IPR011050: Pectin lyase fold/virulence factor	Cytoplasm	CS pos: 28-29. AES-RK. Pr: 0.8182
A0A251QHD7	Water stress and hypersensitive response domain-containing protein OS=Prunus persica OX=3760 GN=PRUPE_2G178300 PE=3 SV=1	PRUPE_2G178300	0.490292	0.415862	0.546314	0.334689	0.285226	0.255145	0.602465	0.0182807	0.0721546	down	GO:0009269 response to desiccation	--	--	--	--	--	IPR004864: Late embryogenesis abundant protein, LEA_2 subgroup;IPR013990: Water stress and hypersensitive response domain	Golgi apparatus	--
A0A251QHG1	HMA domain-containing protein OS=Prunus persica OX=3760 GN=PRUPE_2G176600 PE=3 SV=1	PRUPE_2G176600	5.27428	4.70207	5.84188	8.59223	9.26885	9.67286	1.74065	0.00102636	0.0217278	up	--	--	GO:0046872 metal ion binding	P: Inorganic ion transport and metabolism	--	--	IPR036163: Heavy metal-associated domain superfamily;IPR006121: Heavy metal-associated domain, HMA	Nucleus	--
A0A251QHI7	chitinase OS=Prunus persica OX=3760 GN=PRUPE_2G181400 PE=3 SV=1	PRUPE_2G181400	16.0113	18.904	20.6694	67.6533	61.6112	54.8219	3.31182	0.0034777	0.0317809	up	GO:0005975 carbohydrate metabolic process	GO:0005576 extracellular region	GO:0004568 chitinase activity	M: Cell wall/membrane/envelope biogenesis	K01183	ko00520: Amino sugar and nucleotide sugar metabolism;ko01100: Metabolic pathways	IPR001579: Glycosyl hydrolases family 18 (GH18) active site;IPR045321: Chitinase Cts1-like;IPR001223: Glycoside hydrolase family 18, catalytic domain;IPR017853: Glycoside hydrolase superfamily	Extracell	CS pos: 29-30. SYA-GV. Pr: 0.9114
A0A251QHX9	Rhodanese domain-containing protein OS=Prunus persica OX=3760 GN=PRUPE_2G185500 PE=4 SV=1	PRUPE_2G185500	3.23139	2.89878	3.50843	1.03619	1.27549	1.30445	0.375173	0.00234112	0.0272847	down	--	--	--	--	K17525	--	IPR036873: Rhodanese-like domain superfamily	chloroplast	--
A0A251QI11	Peptidase A1 domain-containing protein OS=Prunus persica OX=3760 GN=PRUPE_2G189400 PE=3 SV=1	PRUPE_2G189400	0.52197	0.849596	0.682342	0.917054	1.23447	1.14736	1.60615	0.036194	0.104439	up	GO:0006508 proteolysis	--	GO:0004190 aspartic-type endopeptidase activity	O: Posttranslational modification, protein turnover, chaperones	K22683	--	IPR001969: Aspartic peptidase, active site;IPR001461: Aspartic peptidase A1 family;IPR021109: Aspartic peptidase domain superfamily;IPR033873: CND41-like;IPR032861: Xylanase inhibitor, N-terminal;IPR032799: Xylanase inhibitor, C-terminal;IPR033121: Peptidase family A1 domain	Endoplasmic reticulum	CS pos: 24-25. TTA-LE. Pr: 0.8118
A0A251QID9	Palmitoyl-protein thioesterase 1 OS=Prunus persica OX=3760 GN=PRUPE_2G128000 PE=4 SV=1	PRUPE_2G128000	4.64469	4.91438	5.87096	8.11955	8.84716	9.2774	1.70085	0.00207195	0.0259795	up	--	--	--	I: Lipid transport and metabolism;O: Posttranslational modification, protein turnover, chaperones	K01074	ko00062: Fatty acid elongation;ko01100: Metabolic pathways;ko01212: Fatty acid metabolism	IPR029058: Alpha/Beta hydrolase fold	Cytoplasm	--
A0A251QJP2	Rab-GAP TBC domain-containing protein OS=Prunus persica OX=3760 GN=PRUPE_2G221500 PE=4 SV=1	PRUPE_2G221500	0.15801	0.153683	0.189088	0.237979	0.253728	0.273222	1.52747	0.00442564	0.0356514	up	GO:0090630 activation of GTPase activity	--	GO:0005096 GTPase activator activity	U: Intracellular trafficking, secretion, and vesicular transport	K20242	--	IPR035969: Rab-GTPase-TBC domain superfamily;IPR000195: Rab-GTPase-TBC domain	chloroplast	--
A0A251QJQ8	Embryo-specific protein 3 OS=Prunus persica OX=3760 GN=PRUPE_2G222000 PE=4 SV=1	PRUPE_2G222000	1.99707	2.37341	1.78702	0.964375	0.51673	1.52876	0.488812	0.0486474	0.126247	down	--	GO:0005737 cytoplasm	--	--	--	--	IPR036392: PLAT/LH2 domain superfamily;IPR010417: Embryo-specific ATS3	Extracell	CS pos: 22-23. INA-MQ. Pr: 0.9697
A0A251QK64	Uncharacterized protein OS=Prunus persica OX=3760 GN=PRUPE_2G168000 PE=4 SV=1	PRUPE_2G168000	4.6023	3.40463	3.59645	6.8631	6.12074	7.07121	1.72838	0.00471147	0.0363237	up	--	--	--	--	--	--	--	chloroplast	--
A0A251QKJ2	glucan endo-1,3-beta-D-glucosidase OS=Prunus persica OX=3760 GN=PRUPE_2G235400 PE=3 SV=1	PRUPE_2G235400	0.790319	0.646628	1.0312	1.91873	2.54716	2.04493	2.63794	0.00730129	0.0449033	up	GO:0005975 carbohydrate metabolic process	GO:0046658 anchored component of plasma membrane	GO:0042973 glucan endo-1,3-beta-D-glucosidase activity	--	K19891	ko00500: Starch and sucrose metabolism;ko01100: Metabolic pathways	IPR012946: X8 domain;IPR017853: Glycoside hydrolase superfamily;IPR000490: Glycoside hydrolase family 17	Extracell	CS pos: 22-23. AFA-IG. Pr: 0.7176
A0A251QKY1	Cucumisin-like OS=Prunus persica OX=3760 GN=PRUPE_2G242400 PE=3 SV=1	PRUPE_2G242400	8.1021	8.87786	9.75215	4.90512	4.99702	5.77646	0.586508	0.00550446	0.0396863	down	GO:0006508 proteolysis	--	GO:0004252 serine-type endopeptidase activity	--	K25898	--	IPR034197: Cucumisin-like catalytic domain;IPR010259: Peptidase S8 propeptide/proteinase inhibitor I9;IPR037045: Peptidase S8 propeptide/proteinase inhibitor I9 superfamily;IPR023828: Peptidase S8, subtilisin, Ser-active site;IPR015500: Peptidase S8, subtilisin-related;IPR036852: Peptidase S8/S53 domain superfamily;IPR041469: Subtilisin-like protease, fibronectin type-III domain;IPR000209: Peptid…	chloroplast	--
A0A251QKY5	Bifunctional inhibitor/plant lipid transfer protein/seed storage helical domain-containing protein OS=Prunus persica OX=3760 GN=PRUPE_2G242800 PE=4 SV=1	PRUPE_2G242800	0.620839	1.21569	1.02502	2.12635	2.88244	2.61502	2.66422	0.00572737	0.0404704	up	GO:0009627 systemic acquired resistance	--	GO:0005504 fatty acid binding	--	--	--	IPR036312: Bifunctional inhibitor/plant lipid transfer protein/seed storage helical domain superfamily;IPR016140: Bifunctional inhibitor/plant lipid transfer protein/seed storage helical domain	Extracell	CS pos: 27-28. AYG-AG. Pr: 0.8499
A0A251QL13	Uncharacterized protein OS=Prunus persica OX=3760 GN=PRUPE_2G242500 PE=4 SV=1	PRUPE_2G242500	6.10314	5.96565	7.27712	13.5235	15.1206	16.3522	2.32588	0.00273888	0.0286465	up	--	--	--	--	--	--	--	Nucleus	--
A0A251QLK8	40S ribosomal protein S4 OS=Prunus persica OX=3760 GN=PRUPE_2G255500 PE=3 SV=1	PRUPE_2G255500	2.34474	2.31956	2.70011	1.28299	1.2675	1.56769	0.5592	0.00277972	0.0289417	down	GO:0006412 translation	GO:0005840 ribosome	GO:0003735 structural constituent of ribosome;GO:0019843 rRNA binding	J: Translation, ribosomal structure and biogenesis	K02987	ko03010: Ribosome	IPR032277: 40S ribosomal protein S4, C-terminal domain;IPR038237: Ribosomal protein S4e, central domain superfamily;IPR018199: Ribosomal protein S4e, N-terminal, conserved site;IPR041982: Ribosomal protein S4, KOW domain;IPR014722: Ribosomal protein L2, domain 2;IPR005824: KOW;IPR013845: Ribosomal protein S4e, central region;IPR002942: RNA-binding S4 domain;IPR000876: Ribosomal protein S4e;IPR013…	chloroplast	--
A0A251QLN3	PLAC8 family protein OS=Prunus persica OX=3760 GN=PRUPE_2G259100 PE=4 SV=1	PRUPE_2G259100	0	0	0	0.208068	0.308366	0.16305	inf	0.0341274	0.101468	up	GO:0051762 sesquiterpene biosynthetic process	GO:0016021 integral component of membrane	GO:0009975 cyclase activity	--	--	--	IPR006461: PLAC8 motif-containing protein;IPR021369: Protein of unknown function DUF2985	Nucleus	--
A0A251QLP9	Uncharacterized protein OS=Prunus persica OX=3760 GN=PRUPE_2G259500 PE=4 SV=1	PRUPE_2G259500	0.344125	0.451792	0.607601	0.98889	0.805716	0.823415	1.86533	0.0156687	0.0664804	up	--	--	--	--	--	--	IPR011989: Armadillo-like helical;IPR016024: Armadillo-type fold	chloroplast	--
A0A251QLT2	superoxide dismutase OS=Prunus persica OX=3760 GN=PRUPE_2G262400 PE=3 SV=1	PRUPE_2G262400	14.0215	15.1521	16.8431	8.18168	7.31904	8.08819	0.512616	0.0068931	0.0441217	down	--	GO:0005739 mitochondrion	GO:0004784 superoxide dismutase activity;GO:0030145 manganese ion binding	P: Inorganic ion transport and metabolism	K04564	ko04146: Peroxisome	IPR036324: Manganese/iron superoxide dismutase, N-terminal domain superfamily;IPR019832: Manganese/iron superoxide dismutase, C-terminal;IPR036314: Manganese/iron superoxide dismutase, C-terminal domain superfamily;IPR019831: Manganese/iron superoxide dismutase, N-terminal;IPR019833: Manganese/iron superoxide dismutase, binding site;IPR001189: Manganese/iron superoxide dismutase	Mitochondrion	--
A0A251QLV8	Macro domain-containing protein OS=Prunus persica OX=3760 GN=PRUPE_2G262000 PE=4 SV=1	PRUPE_2G262000	6.182	6.17209	6.70428	3.80103	4.55328	4.1014	0.653556	0.00171364	0.0247238	down	--	--	--	B: Chromatin structure and dynamics;K: Transcription	K23518	--	IPR043472: Macro domain-like;IPR002589: Macro domain	chloroplast	--
A0A251QLW9	Protein kinase domain-containing protein OS=Prunus persica OX=3760 GN=PRUPE_2G264300 PE=4 SV=1	PRUPE_2G264300	0.0882423	0.150462	0.140516	0.230527	0.299093	0.282042	2.14034	0.00703672	0.0443452	up	GO:0006468 protein phosphorylation	GO:0005886 plasma membrane;GO:0016021 integral component of membrane	GO:0004672 protein kinase activity;GO:0005524 ATP binding	--	K13418	--	IPR013210: Leucine-rich repeat-containing N-terminal, plant-type;IPR003591: Leucine-rich repeat, typical subtype;IPR032675: Leucine-rich repeat domain superfamily;IPR011009: Protein kinase-like domain superfamily;IPR000719: Protein kinase domain;IPR001611: Leucine-rich repeat;IPR001245: Serine-threonine/tyrosine-protein kinase, catalytic domain;IPR017441: Protein kinase, ATP binding site	Plasma membrane	CS pos: 24-25. VLG-RS. Pr: 0.8362
A0A251QLX7	Alpha-galactosidase OS=Prunus persica OX=3760 GN=PRUPE_2G262800 PE=3 SV=1	PRUPE_2G262800	8.06872	8.30935	9.17491	18.0596	17.101	18.1444	2.08606	4.06762e-05	0.0078454	up	GO:0005975 carbohydrate metabolic process	GO:0009505 plant-type cell wall	GO:0052692 raffinose alpha-galactosidase activity	G: Carbohydrate transport and metabolism	K07407	ko00052: Galactose metabolism;ko00561: Glycerolipid metabolism;ko00600: Sphingolipid metabolism;ko00603: Glycosphingolipid biosynthesis - globo and isoglobo series;ko01100: Metabolic pathways	IPR013780: Glycosyl hydrolase, all-beta;IPR000111: Glycoside hydrolase family 27/36, conserved site;IPR013785: Aldolase-type TIM barrel;IPR002241: Glycoside hydrolase, family 27;IPR017853: Glycoside hydrolase superfamily;IPR041233: Alpha galactosidase, C-terminal beta sandwich domain	chloroplast	--
A0A251QM05	NAB domain-containing protein OS=Prunus persica OX=3760 GN=PRUPE_2G266000 PE=3 SV=1	PRUPE_2G266000	0.411158	0.521922	0.421112	0.176918	0.274605	0.324146	0.572791	0.027675	0.0901799	down	--	GO:0005774 vacuolar membrane	GO:0003779 actin binding	--	--	--	IPR011684: Protein Networked (NET), actin-binding (NAB) domain	Nucleus	--
A0A251QM37	hydroxyacylglutathione hydrolase OS=Prunus persica OX=3760 GN=PRUPE_2G266700 PE=3 SV=1	PRUPE_2G266700	3.54943	4.39232	4.14665	2.33481	2.33821	2.46593	0.590562	0.0197569	0.0749992	down	GO:0019243 methylglyoxal catabolic process to D-lactate via S-lactoyl-glutathione	--	GO:0004416 hydroxyacylglutathione hydrolase activity;GO:0046872 metal ion binding	R: General function prediction only	K01069	ko00620: Pyruvate metabolism;ko01100: Metabolic pathways	IPR001279: Metallo-beta-lactamase;IPR017782: Hydroxyacylglutathione hydrolase;IPR036866: Ribonuclease Z/Hydroxyacylglutathione hydrolase-like;IPR032282: Hydroxyacylglutathione hydrolase, C-terminal domain;IPR035680: Hydroxyacylglutathione hydrolase, MBL domain	Cytoplasm	--
A0A251QMY3	adenylate kinase OS=Prunus persica OX=3760 GN=PRUPE_2G220900 PE=3 SV=1	PRUPE_2G220900	0	0	0	0.226707	0.116789	0.153511	inf	0.0359898	0.104126	up	GO:0016310 phosphorylation	GO:0005737 cytoplasm;GO:0005739 mitochondrion	GO:0004017 adenylate kinase activity;GO:0005524 ATP binding	F: Nucleotide transport and metabolism	K00939	ko00230: Purine metabolism;ko00730: Thiamine metabolism;ko01100: Metabolic pathways;ko01110: Biosynthesis of secondary metabolites;ko01232: Nucleotide metabolism;ko01240: Biosynthesis of cofactors	IPR000850: Adenylate kinase/UMP-CMP kinase;IPR033690: Adenylate kinase, conserved site;IPR027417: P-loop containing nucleoside triphosphate hydrolase;IPR006259: Adenylate kinase subfamily	Mitochondrion	--
A0A251QNB2	HMA domain-containing protein OS=Prunus persica OX=3760 GN=PRUPE_2G294600 PE=3 SV=1	PRUPE_2G294600	18.9446	21.5663	22.9694	32.1439	36.055	38.0535	1.67378	0.0038345	0.0338024	up	--	--	GO:0046872 metal ion binding	P: Inorganic ion transport and metabolism	--	--	IPR036163: Heavy metal-associated domain superfamily	Cytoplasm	--
A0A251QND3	Uncharacterized protein OS=Prunus persica OX=3760 GN=PRUPE_2G294400 PE=4 SV=1	PRUPE_2G294400	1.52229	1.46821	1.76835	0.440026	0.461015	0.254016	0.242718	0.000752758	0.0195238	down	GO:0009737 response to abscisic acid	--	--	--	--	--	IPR012418: CAP160	Nucleus	--
A0A251QNS8	Pyruvate kinase OS=Prunus persica OX=3760 GN=PRUPE_2G305000 PE=3 SV=1	PRUPE_2G305000	0	0	0	0.153703	0.101412	0.208194	inf	0.0376114	0.106408	up	--	GO:0005737 cytoplasm;GO:0043231 intracellular membrane-bounded organelle	GO:0000287 magnesium ion binding;GO:0004743 pyruvate kinase activity;GO:0005524 ATP binding;GO:0016301 kinase activity;GO:0030955 potassium ion binding	G: Carbohydrate transport and metabolism	K00873	ko00010: Glycolysis / Gluconeogenesis;ko00620: Pyruvate metabolism;ko01100: Metabolic pathways;ko01110: Biosynthesis of secondary metabolites;ko01200: Carbon metabolism;ko01230: Biosynthesis of amino acids	IPR015793: Pyruvate kinase, barrel;IPR011037: Pyruvate kinase-like, insert domain superfamily;IPR036918: Pyruvate kinase, C-terminal domain superfamily;IPR001697: Pyruvate kinase;IPR015795: Pyruvate kinase, C-terminal;IPR015813: Pyruvate/Phosphoenolpyruvate kinase-like domain superfamily;IPR018209: Pyruvate kinase, active site;IPR040442: Pyruvate kinase-like domain superfamily;IPR015806: Pyruvate…	chloroplast	--
A0A251QPF2	RRM domain-containing protein OS=Prunus persica OX=3760 GN=PRUPE_2G315000 PE=4 SV=1	PRUPE_2G315000	0	0	0.0944462	0.163439	0.121714	0.190709	5.03845	0.0350065	0.103	up	--	--	GO:0003723 RNA binding	--	K11094	ko03040: Spliceosome	IPR000504: RNA recognition motif domain;IPR035979: RNA-binding domain superfamily;IPR012677: Nucleotide-binding alpha-beta plait domain superfamily	Nucleus	--
A0A251QPI0	Probable 6-phosphogluconolactonase OS=Prunus persica OX=3760 GN=PRUPE_2G316300 PE=3 SV=1	PRUPE_2G316300	6.84485	6.49733	6.05385	3.0178	3.17277	2.92701	0.470075	0.00227309	0.027054	down	GO:0005975 carbohydrate metabolic process;GO:0009051 pentose-phosphate shunt, oxidative branch	GO:0005737 cytoplasm	GO:0017057 6-phosphogluconolactonase activity	G: Carbohydrate transport and metabolism	K01057	ko00030: Pentose phosphate pathway;ko01100: Metabolic pathways;ko01110: Biosynthesis of secondary metabolites;ko01200: Carbon metabolism	IPR005900: 6-phosphogluconolactonase, DevB-type;IPR037171: NagB/RpiA transferase-like;IPR006148: Glucosamine/galactosamine-6-phosphate isomerase	chloroplast	--
A0A251QPL9	60S acidic ribosomal protein P1 OS=Prunus persica OX=3760 GN=PRUPE_2G318300 PE=3 SV=1	PRUPE_2G318300	2.59985	1.58375	2.08814	5.14494	6.19845	5.83287	2.73867	0.00104691	0.0217278	up	GO:0002181 cytoplasmic translation;GO:0006414 translational elongation	GO:0022625 cytosolic large ribosomal subunit	GO:0003735 structural constituent of ribosome;GO:0030295 protein kinase activator activity;GO:0043021 ribonucleoprotein complex binding	J: Translation, ribosomal structure and biogenesis	K02942	ko03010: Ribosome	IPR027534: Ribosomal protein L12/P1/P2 family;IPR038716: Ribosomal protein P1/P2, N-terminal domain	chloroplast	--
A0A251QPQ2	Peptidase M20 dimerisation domain-containing protein OS=Prunus persica OX=3760 GN=PRUPE_2G320500 PE=3 SV=1	PRUPE_2G320500	0.526873	0.377434	0.607735	0.779193	0.874046	0.686147	1.54717	0.0355246	0.103486	up	GO:0009850 auxin metabolic process	--	GO:0016787 hydrolase activity	--	K14664	--	IPR011650: Peptidase M20, dimerisation domain;IPR002933: Peptidase M20;IPR044757: IAA-amino acid hydrolase ILR1-like;IPR017439: Amidohydrolase;IPR036264: Bacterial exopeptidase dimerisation domain	Plasma membrane	CS pos: 41-42. VHG-TH. Pr: 0.5778
A0A251QQF2	Cell wall hydroxyproline-rich glycoprotein (Fragment) OS=Prunus persica OX=3760 GN=PRUPE_1G000500 PE=4 SV=1	PRUPE_1G000500	0.434351	0.517551	0.384313	0	0.172418	0	0.129035	0.00731921	0.0449033	down	--	--	--	--	--	--	IPR013210: Leucine-rich repeat-containing N-terminal, plant-type;IPR032675: Leucine-rich repeat domain superfamily;IPR003591: Leucine-rich repeat, typical subtype;IPR001611: Leucine-rich repeat	Nucleus	--
A0A251QQK9	GCK domain-containing protein OS=Prunus persica OX=3760 GN=PRUPE_1G004000 PE=4 SV=1	PRUPE_1G004000	2.2364	2.40259	3.27051	4.44556	4.38424	4.41066	1.67399	0.0307164	0.0952797	up	--	--	--	--	--	--	IPR012891: GCK domain	Nucleus	--
A0A251QQR0	Ribosomal protein L15 OS=Prunus persica OX=3760 GN=PRUPE_2G275400 PE=3 SV=1	PRUPE_2G275400	1.03602	1.02218	1.01489	0.604746	0.639277	0.669954	0.622816	0.000998686	0.0217278	down	GO:0006412 translation	GO:0005840 ribosome	GO:0003729 mRNA binding;GO:0003735 structural constituent of ribosome	J: Translation, ribosomal structure and biogenesis	K02877	ko03010: Ribosome	IPR024794: Ribosomal protein L15e core domain superfamily;IPR000439: Ribosomal protein L15e;IPR012678: Ribosomal protein L23/L15e core domain superfamily	Nucleus	--
A0A251QQV9	Purple acid phosphatase OS=Prunus persica OX=3760 GN=PRUPE_1G008900 PE=3 SV=1	PRUPE_1G008900	0.50413	0.481178	0.536288	0.919149	0.734833	0.759164	1.58593	0.0286117	0.0915698	up	--	--	GO:0003993 acid phosphatase activity;GO:0046872 metal ion binding	G: Carbohydrate transport and metabolism	K22390	--	IPR041792: Purple acid phosphatase, metallophosphatase domain;IPR004843: Calcineurin-like phosphoesterase domain, ApaH type;IPR008963: Purple acid phosphatase-like, N-terminal;IPR029052: Metallo-dependent phosphatase-like;IPR025733: Iron/zinc purple acid phosphatase-like C-terminal domain;IPR015914: Purple acid phosphatase, N-terminal	chloroplast	CS pos: 24-25. VHG-GI. Pr: 0.8904
A0A251QRL4	acylaminoacyl-peptidase OS=Prunus persica OX=3760 GN=PRUPE_1G026800 PE=3 SV=1	PRUPE_1G026800	1.24582	0.847042	1.45763	3.01429	3.13673	3.04716	2.59067	0.00703026	0.0443452	up	GO:0006508 proteolysis	GO:0005737 cytoplasm	GO:0004252 serine-type endopeptidase activity	O: Posttranslational modification, protein turnover, chaperones	K01303	--	IPR002471: Peptidase S9, serine active site;IPR045550: Acylamino-acid-releasing enzyme, N-terminal domain;IPR001375: Peptidase S9, prolyl oligopeptidase, catalytic domain;IPR029058: Alpha/Beta hydrolase fold	chloroplast	--
A0A251QRL5	CHCH domain-containing protein OS=Prunus persica OX=3760 GN=PRUPE_2G297100 PE=4 SV=1	PRUPE_2G297100	0.143898	0	0.106729	0.30749	0.210476	0.338948	3.41909	0.0256246	0.0859967	up	--	--	--	--	--	--	--	chloroplast	--
A0A251QRN2	Protein kinase domain-containing protein OS=Prunus persica OX=3760 GN=PRUPE_1G027000 PE=4 SV=1	PRUPE_1G027000	0.24833	0.461625	0.513043	1.31346	1.02742	1.17801	2.87727	0.00271402	0.0285864	up	GO:0006468 protein phosphorylation	GO:0016021 integral component of membrane	GO:0004672 protein kinase activity;GO:0005524 ATP binding	--	K13429	ko04626: Plant-pathogen interaction	IPR000719: Protein kinase domain;IPR011009: Protein kinase-like domain superfamily;IPR018392: LysM domain;IPR008271: Serine/threonine-protein kinase, active site	chloroplast	CS pos: 27-28. SQA-QI. Pr: 0.9808
A0A251QSC8	COP1-interacting protein 7 OS=Prunus persica OX=3760 GN=PRUPE_1G041100 PE=4 SV=1	PRUPE_1G041100	0.258343	0.413239	0.311635	0.498081	0.645441	0.55298	1.72546	0.0191953	0.0739944	up	--	--	--	--	--	--	--	Nucleus	--
A0A251QSJ2	Acid phosphatase OS=Prunus persica OX=3760 GN=PRUPE_1G046900 PE=3 SV=1	PRUPE_1G046900	0	0	0	1.1209	1.55988	1.50103	inf	0.0096005	0.0506794	up	--	--	GO:0003993 acid phosphatase activity;GO:0045735 nutrient reservoir activity	--	--	--	IPR005519: Acid phosphatase, class B-like;IPR023214: HAD superfamily;IPR014403: Vegetative storage protein/acid phosphatase;IPR036412: HAD-like superfamily;IPR010028: Acid phosphatase, plant	vacuolar membrane	CS pos: 21-22. AVA-GP. Pr: 0.8396
A0A251QU29	HP domain-containing protein OS=Prunus persica OX=3760 GN=PRUPE_1G081400 PE=3 SV=1	PRUPE_1G081400	0.447272	0.467066	0.316984	0.782477	0.706335	0.709286	1.78515	0.0087315	0.0482418	up	GO:0007015 actin filament organization;GO:0051693 actin filament capping	--	GO:0051015 actin filament binding	Z: Cytoskeleton	K05761	--	IPR003128: Villin headpiece;IPR029006: ADF-H/Gelsolin-like domain superfamily;IPR036886: Villin headpiece domain superfamily;IPR007122: Villin/Gelsolin;IPR007123: Gelsolin-like domain;IPR036180: Gelsolin-like domain superfamily	Nucleus	--
A0A251QUE8	(DL)-glycerol-3-phosphatase 2 OS=Prunus persica OX=3760 GN=PRUPE_1G086000 PE=4 SV=1	PRUPE_1G086000	0.346345	0.359817	0.411384	0.623419	0.62133	0.623321	1.67158	0.00616982	0.0416927	up	GO:0006114 glycerol biosynthetic process	--	GO:0016791 phosphatase activity;GO:0043136 glycerol-3-phosphatase activity	R: General function prediction only	K24189	ko00561: Glycerolipid metabolism;ko01100: Metabolic pathways	IPR041492: Haloacid dehalogenase-like hydrolase;IPR045228: Phosphatase Gpp1/Gpp2-like;IPR023198: Phosphoglycolate phosphatase-like, domain 2;IPR006439: HAD hydrolase, subfamily IA;IPR023214: HAD superfamily;IPR036412: HAD-like superfamily	chloroplast	--
A0A251QV22	Expansin-like EG45 domain-containing protein OS=Prunus persica OX=3760 GN=PRUPE_1G096800 PE=4 SV=1	PRUPE_1G096800	6.96269	6.61906	8.49241	14.9158	15.4601	14.7209	2.04297	0.00226779	0.027054	up	GO:0009627 systemic acquired resistance	GO:0048046 apoplast	--	--	K20628	--	IPR036908: RlpA-like domain superfamily;IPR009009: RlpA-like protein, double-psi beta-barrel domain;IPR007112: Expansin/pollen allergen, DPBB domain	Extracell	CS pos: 23-24. AYA-AD. Pr: 0.9410
A0A251QV63	Cytochrome c oxidase subunit OS=Prunus persica OX=3760 GN=PRUPE_1G098600 PE=3 SV=1	PRUPE_1G098600	1.6926	2.46188	2.79674	3.40429	4.85086	4.98217	1.90432	0.0325076	0.0985551	up	--	GO:0005739 mitochondrion;GO:0045277 respiratory chain complex IV	--	C: Energy production and conversion	K02267	ko00190: Oxidative phosphorylation;ko01100: Metabolic pathways	IPR036549: Cytochrome c oxidase, subunit VIb superfamily;IPR003213: Cytochrome c oxidase, subunit VIb	Mitochondrion	--
A0A251QVI1	Proteasome assembly chaperone 4 OS=Prunus persica OX=3760 GN=PRUPE_1G108100 PE=4 SV=1	PRUPE_1G108100	0.198923	0.414563	0.279793	0	0	0	0	0.0418368	0.114363	down	GO:0043248 proteasome assembly	--	--	F: Nucleotide transport and metabolism	K11878	--	IPR032157: Proteasome assembly chaperone 4	Nucleus	--
A0A251QVX3	EF-hand domain-containing protein OS=Prunus persica OX=3760 GN=PRUPE_1G115600 PE=4 SV=1	PRUPE_1G115600	0	0	0	0.142163	0.160505	0.198664	inf	0.0097716	0.0513209	up	--	--	GO:0005509 calcium ion binding	T: Signal transduction mechanisms	K02183	ko04016: MAPK signaling pathway - plant;ko04070: Phosphatidylinositol signaling system;ko04075: Plant hormone signal transduction;ko04626: Plant-pathogen interaction	IPR002048: EF-hand domain;IPR018247: EF-Hand 1, calcium-binding site;IPR011992: EF-hand domain pair	Nucleus	--
A0A251QW43	BURP domain-containing protein OS=Prunus persica OX=3760 GN=PRUPE_1G119900 PE=4 SV=1	PRUPE_1G119900	0.532877	0.233682	0.345542	1.30669	1.54571	1.64648	4.04539	0.00116371	0.0223144	up	--	--	--	--	--	--	--	Nucleus	--
A0A251QW80	non-specific serine/threonine protein kinase OS=Prunus persica OX=3760 GN=PRUPE_1G100800 PE=3 SV=1	PRUPE_1G100800	0.230049	0.273453	0.305317	0.585696	0.61571	0.52034	2.12872	0.00134149	0.0231511	up	GO:0006468 protein phosphorylation	GO:0005886 plasma membrane;GO:0016021 integral component of membrane	GO:0004672 protein kinase activity;GO:0005524 ATP binding	--	K13418	--	IPR017441: Protein kinase, ATP binding site;IPR032675: Leucine-rich repeat domain superfamily;IPR000719: Protein kinase domain;IPR001611: Leucine-rich repeat;IPR013210: Leucine-rich repeat-containing N-terminal, plant-type;IPR011009: Protein kinase-like domain superfamily;IPR008271: Serine/threonine-protein kinase, active site	Plasma membrane	CS pos: 24-25. CLS-YE. Pr: 0.4642
A0A251QWE1	glucan endo-1,3-beta-D-glucosidase OS=Prunus persica OX=3760 GN=PRUPE_1G121800 PE=3 SV=1	PRUPE_1G121800	0	0	0	0.262868	0.228563	0.310048	inf	0.00772648	0.0457918	up	GO:0005975 carbohydrate metabolic process	GO:0046658 anchored component of plasma membrane	GO:0042973 glucan endo-1,3-beta-D-glucosidase activity	--	K19891	ko00500: Starch and sucrose metabolism;ko01100: Metabolic pathways	IPR000490: Glycoside hydrolase family 17;IPR017853: Glycoside hydrolase superfamily	chloroplast	CS pos: 37-38. VQS-VG. Pr: 0.5691
A0A251QWM2	Bet v I/Major latex protein domain-containing protein OS=Prunus persica OX=3760 GN=PRUPE_1G127200 PE=3 SV=1	PRUPE_1G127200	7.45639	10.0097	9.93193	44.1771	40.1938	46.4103	4.77339	0.000615866	0.0178231	up	GO:0006952 defense response;GO:0009607 response to biotic stimulus;GO:0009738 abscisic acid-activated signaling pathway;GO:0080163 regulation of protein serine/threonine phosphatase activity	GO:0005634 nucleus;GO:0005737 cytoplasm	GO:0004864 protein phosphatase inhibitor activity;GO:0010427 abscisic acid binding;GO:0038023 signaling receptor activity	--	--	--	IPR023393: START-like domain superfamily;IPR024949: Bet v I type allergen;IPR000916: Bet v I/Major latex protein	Cytoplasm	--
A0A251QX16	Nascent polypeptide-associated complex subunit alpha-like UBA domain-containing protein OS=Prunus persica OX=3760 GN=PRUPE_1G116800 PE=4 SV=1	PRUPE_1G116800	5.58463	5.83097	6.37283	7.99669	9.49507	9.63847	1.52516	0.0152588	0.0651022	up	--	--	--	R: General function prediction only	--	--	IPR038922: Huntingtin-interacting protein K, UBA-like domain;IPR044034: Nascent polypeptide-associated complex subunit alpha-like, UBA domain	Nucleus	--
A0A251QX29	CAP-Gly domain-containing linker protein 1-like OS=Prunus persica OX=3760 GN=PRUPE_1G137900 PE=4 SV=1	PRUPE_1G137900	1.40552	1.39234	1.73312	2.65052	2.85906	2.96655	1.8707	0.000951858	0.0214271	up	--	--	--	--	--	--	--	Nucleus	--
A0A251QX63	CASP-like protein OS=Prunus persica OX=3760 GN=PRUPE_1G141700 PE=3 SV=1	PRUPE_1G141700	3.94947	2.98669	4.1457	5.68093	6.15975	6.0268	1.61232	0.0142691	0.062937	up	--	GO:0005886 plasma membrane;GO:0016021 integral component of membrane	--	--	--	--	IPR006702: Casparian strip membrane protein domain;IPR006459: Casparian strip membrane protein	Cytoplasm	--
A0A251QX67	Right handed beta helix domain-containing protein OS=Prunus persica OX=3760 GN=PRUPE_1G120000 PE=4 SV=1	PRUPE_1G120000	0	0.195762	0.431071	5.82076	5.99543	6.55744	29.3118	0.000126911	0.0108094	up	--	--	--	--	--	--	--	Extracell	--
A0A251QXC5	Uncharacterized protein OS=Prunus persica OX=3760 GN=PRUPE_1G143300 PE=4 SV=1	PRUPE_1G143300	0.590737	0.580173	0.443593	1.10077	0.863014	0.962458	1.81247	0.00886566	0.0485606	up	--	--	--	--	--	--	--	chloroplast	--
A0A251QXG8	Bet v I/Major latex protein domain-containing protein OS=Prunus persica OX=3760 GN=PRUPE_1G127500 PE=3 SV=1	PRUPE_1G127500	6.1294	6.8368	7.24136	22.5533	21.4701	22.0119	3.26785	4.59605e-06	0.00356256	up	GO:0006952 defense response;GO:0009607 response to biotic stimulus;GO:0009738 abscisic acid-activated signaling pathway	--	GO:0004864 protein phosphatase inhibitor activity;GO:0010427 abscisic acid binding;GO:0038023 signaling receptor activity	--	--	--	IPR000916: Bet v I/Major latex protein;IPR024949: Bet v I type allergen;IPR023393: START-like domain superfamily	Cytoplasm	--
A0A251QXS0	DUF3700 domain-containing protein OS=Prunus persica OX=3760 GN=PRUPE_1G152400 PE=4 SV=1	PRUPE_1G152400	5.00937	5.98045	6.13077	3.73551	3.59734	3.97278	0.660352	0.0231764	0.0818652	down	--	--	--	--	--	--	IPR029055: Nucleophile aminohydrolases, N-terminal;IPR024286: Domain of unknown function DUF3700	Cytoplasm	--
A0A251QXY2	Peptidase A1 domain-containing protein OS=Prunus persica OX=3760 GN=PRUPE_1G152100 PE=3 SV=1	PRUPE_1G152100	6.25098	5.7075	7.17023	13.5695	12.6995	13.3183	2.06953	0.000516427	0.0172141	up	GO:0006508 proteolysis	--	GO:0004190 aspartic-type endopeptidase activity	O: Posttranslational modification, protein turnover, chaperones	K22683	--	IPR032861: Xylanase inhibitor, N-terminal;IPR021109: Aspartic peptidase domain superfamily;IPR033868: Xylanase inhibitor I-like;IPR032799: Xylanase inhibitor, C-terminal;IPR033121: Peptidase family A1 domain	chloroplast	CS pos: 25-26. SLA-KA. Pr: 0.4369
A0A251QYN0	C2H2-type domain-containing protein OS=Prunus persica OX=3760 GN=PRUPE_1G170500 PE=4 SV=1	PRUPE_1G170500	3.53138	3.68683	4.50711	8.10975	8.24848	8.04172	2.08096	0.00386977	0.0339134	up	--	--	--	R: General function prediction only	--	--	IPR013087: Zinc finger C2H2-type	Nucleus	--
A0A251QYP5	non-specific serine/threonine protein kinase OS=Prunus persica OX=3760 GN=PRUPE_1G108900 PE=4 SV=1	PRUPE_1G108900	1.44919	1.18359	1.76967	5.58356	5.00537	4.65164	3.46184	0.000879937	0.0209241	up	--	GO:0016021 integral component of membrane	GO:0030247 polysaccharide binding	--	--	--	IPR032872: Wall-associated receptor kinase, C-terminal;IPR025287: Wall-associated receptor kinase, galacturonan-binding domain	Plasma membrane	CS pos: 41-42. ALT-LS. Pr: 0.4898
A0A251QYT6	Protein TIC 22-like, chloroplastic OS=Prunus persica OX=3760 GN=PRUPE_1G170300 PE=4 SV=1	PRUPE_1G170300	6.17481	5.26495	5.03806	3.33948	3.63122	3.24667	0.620068	0.0183471	0.0722231	down	GO:0015031 protein transport	GO:0009507 chloroplast	--	--	--	--	IPR007378: Tic22-like	chloroplast	--
A0A251QZA7	Large ribosomal subunit protein mL53 OS=Prunus persica OX=3760 GN=PRUPE_1G182400 PE=3 SV=1	PRUPE_1G182400	0	0	0	0.286297	0.285983	0.154688	inf	0.0311759	0.096115	up	--	GO:0005739 mitochondrion;GO:0005840 ribosome	--	--	K17434	--	IPR019716: Ribosomal protein L53, mitochondrial	chloroplast	--
A0A251QZY7	Receptor-like protein kinase At4g00960 OS=Prunus persica OX=3760 GN=PRUPE_1G174500 PE=4 SV=1	PRUPE_1G174500	0	0	0.161328	0.317519	0.514322	0.499038	8.24953	0.00991428	0.0516071	up	GO:0006468 protein phosphorylation	GO:0005886 plasma membrane;GO:0016021 integral component of membrane	GO:0004674 protein serine/threonine kinase activity;GO:0005524 ATP binding	--	K13430	ko04626: Plant-pathogen interaction	IPR002902: Gnk2-homologous domain;IPR000719: Protein kinase domain;IPR008271: Serine/threonine-protein kinase, active site;IPR011009: Protein kinase-like domain superfamily;IPR017441: Protein kinase, ATP binding site;IPR038408: Gnk2-homologous domain superfamily	Plasma membrane	CS pos: 26-27. TIS-QD. Pr: 0.6368
A0A251R065	Calreticulin OS=Prunus persica OX=3760 GN=PRUPE_1G198500 PE=3 SV=1	PRUPE_1G198500	1.41997	0.857957	1.1132	1.93199	2.06355	2.26028	1.84476	0.0123483	0.0582325	up	GO:0006457 protein folding;GO:0009626 plant-type hypersensitive response;GO:0030433 ubiquitin-dependent ERAD pathway;GO:0042742 defense response to bacterium;GO:0046283 anthocyanin-containing compound metabolic process	GO:0005788 endoplasmic reticulum lumen;GO:0005789 endoplasmic reticulum membrane	GO:0005509 calcium ion binding;GO:0051082 unfolded protein binding	O: Posttranslational modification, protein turnover, chaperones	K08057	ko04141: Protein processing in endoplasmic reticulum;ko04145: Phagosome;ko04148: Efferocytosis	IPR009033: Calreticulin/calnexin, P domain superfamily;IPR001580: Calreticulin/calnexin;IPR009169: Calreticulin;IPR013320: Concanavalin A-like lectin/glucanase domain superfamily;IPR018124: Calreticulin/calnexin, conserved site	Endoplasmic reticulum	--
A0A251R0E5	BURP domain-containing protein OS=Prunus persica OX=3760 GN=PRUPE_1G184200 PE=4 SV=1	PRUPE_1G184200	0.683472	0.620322	0.665212	1.30347	1.07505	1.19758	1.8162	0.0102742	0.0526478	up	--	--	--	--	--	--	--	Cytoplasm	--
A0A251R0V1	Nucleotide exchange factor Fes1 domain-containing protein OS=Prunus persica OX=3760 GN=PRUPE_1G210000 PE=4 SV=1	PRUPE_1G210000	2.16805	1.83128	2.1735	2.89141	3.19852	3.38564	1.53504	0.00459001	0.0362928	up	--	--	--	O: Posttranslational modification, protein turnover, chaperones	K09562	ko04141: Protein processing in endoplasmic reticulum	IPR011989: Armadillo-like helical;IPR016024: Armadillo-type fold;IPR013918: Nucleotide exchange factor Fes1	chloroplast	CS pos: 20-21. VRA-ER. Pr: 0.9170
A0A251R0Y4	Uncharacterized protein OS=Prunus persica OX=3760 GN=PRUPE_1G208400 PE=4 SV=1	PRUPE_1G208400	0.447095	0.185823	0.34189	2.40668	2.3945	2.45552	7.44423	0.000743924	0.0195238	up	--	--	--	S: Function unknown	--	--	--	Plasma membrane	--
A0A251R109	Large ribosomal subunit protein bL12 C-terminal domain-containing protein OS=Prunus persica OX=3760 GN=PRUPE_1G195400 PE=4 SV=1	PRUPE_1G195400	2.4073	2.72942	3.10461	5.57547	5.92947	5.26877	2.03531	0.000518954	0.0172141	up	GO:0006412 translation	GO:0005840 ribosome	GO:0003729 mRNA binding;GO:0003735 structural constituent of ribosome	J: Translation, ribosomal structure and biogenesis	K02935	ko03010: Ribosome	IPR013823: Ribosomal protein L7/L12, C-terminal;IPR014719: Ribosomal protein L7/L12, C-terminal/adaptor protein ClpS-like;IPR000206: Ribosomal protein L7/L12	Mitochondrion	--
A0A251R141	peptidylprolyl isomerase OS=Prunus persica OX=3760 GN=PRUPE_1G214100 PE=4 SV=1	PRUPE_1G214100	0.663738	0.516376	0.63673	0.247709	0.448869	0.35816	0.580533	0.0286825	0.0917309	down	--	--	GO:0003755 peptidyl-prolyl cis-trans isomerase activity	O: Posttranslational modification, protein turnover, chaperones	K01802	--	IPR046357: Peptidyl-prolyl cis-trans isomerase domain superfamily;IPR001179: FKBP-type peptidyl-prolyl cis-trans isomerase domain	chloroplast	--
A0A251R1I8	GRAM domain-containing protein OS=Prunus persica OX=3760 GN=PRUPE_1G218900 PE=3 SV=1	PRUPE_1G218900	3.85421	3.25483	4.06263	1.95234	2.78833	2.20559	0.621774	0.0152635	0.0651022	down	--	--	--	--	--	--	IPR004182: GRAM domain;IPR011993: PH-like domain superfamily	Nucleus	--
A0A251R2I5	PB1 domain-containing protein OS=Prunus persica OX=3760 GN=PRUPE_1G237900 PE=3 SV=1	PRUPE_1G237900	0.155677	0.263017	0.190304	0.498378	0.52057	0.483452	2.46701	0.00624456	0.0418796	up	GO:0006412 translation;GO:0022618 ribonucleoprotein complex assembly	GO:0022625 cytosolic large ribosomal subunit	GO:0003735 structural constituent of ribosome	J: Translation, ribosomal structure and biogenesis	K02923	ko03010: Ribosome	IPR000270: PB1 domain;IPR002675: Ribosomal protein L38e;IPR038464: Ribosomal protein L38e superfamily	chloroplast	--
A0A251R2K7	Sieve element occlusion N-terminal domain-containing protein OS=Prunus persica OX=3760 GN=PRUPE_1G241500 PE=4 SV=1	PRUPE_1G241500	14.6949	12.8348	13.8673	7.06732	6.60578	6.21705	0.480474	0.00167379	0.0245134	down	GO:0010088 phloem development	--	--	--	--	--	IPR027942: Sieve element occlusion, N-terminal;IPR027944: Sieve element occlusion, C-terminal	chloroplast	--
A0A251R2N4	Sieve element occlusion N-terminal domain-containing protein OS=Prunus persica OX=3760 GN=PRUPE_1G241400 PE=4 SV=1	PRUPE_1G241400	10.2499	9.97507	11.621	5.03288	4.99697	5.4694	0.486694	0.00525533	0.0385444	down	GO:0010088 phloem development	--	--	--	--	--	IPR027944: Sieve element occlusion, C-terminal;IPR027942: Sieve element occlusion, N-terminal	chloroplast	--
A0A251R354	protein-disulfide reductase OS=Prunus persica OX=3760 GN=PRUPE_1G252100 PE=3 SV=1	PRUPE_1G252100	0.53307	0.555733	0.603761	0.343385	0.300367	0.239839	0.522042	0.00279426	0.0289417	down	--	--	GO:0004791 thioredoxin-disulfide reductase activity	R: General function prediction only	K17609	--	IPR017937: Thioredoxin, conserved site;IPR036249: Thioredoxin-like superfamily;IPR012336: Thioredoxin-like fold;IPR045870: TryX and NRX, thioredoxin domain;IPR046349: C1-like domain superfamily;IPR013766: Thioredoxin domain;IPR004146: DC1	Cytoplasm	--
A0A251R376	Carbonic anhydrase OS=Prunus persica OX=3760 GN=PRUPE_1G253300 PE=3 SV=1	PRUPE_1G253300	5.22594	6.21022	5.60267	1.97759	2.4708	2.47652	0.406419	0.00152351	0.0241124	down	GO:0015976 carbon utilization	--	GO:0004089 carbonate dehydratase activity;GO:0008270 zinc ion binding	P: Inorganic ion transport and metabolism	K01673	ko00910: Nitrogen metabolism;ko01100: Metabolic pathways	IPR015892: Carbonic anhydrase, prokaryotic-like, conserved site;IPR036874: Carbonic anhydrase superfamily;IPR045066: Beta carbonic anhydrases, cladeB;IPR001765: Carbonic anhydrase	Cytoplasm	--
A0A251R3C6	AD domain-containing protein (Fragment) OS=Prunus persica OX=3760 GN=PRUPE_1G258500 PE=4 SV=1	PRUPE_1G258500	0.577139	0.701247	0.733461	1.12554	0.916263	1.04526	1.53444	0.0111956	0.0549613	up	--	--	--	S: Function unknown	K23643	--	IPR019181: LSM12, anticodon-binding domain	chloroplast	--
A0A251R3L3	Germin-like protein OS=Prunus persica OX=3760 GN=PRUPE_1G261900 PE=3 SV=1	PRUPE_1G261900	1.76464	1.59881	1.31994	0.504538	0.500634	0.55472	0.333069	0.0139285	0.0622299	down	--	GO:0048046 apoplast	GO:0030145 manganese ion binding	--	--	--	IPR019780: Germin, manganese binding site;IPR011051: RmlC-like cupin domain superfamily;IPR006045: Cupin 1;IPR001929: Germin;IPR014710: RmlC-like jelly roll fold	vacuolar membrane	CS pos: 21-22. GQA-KP. Pr: 0.6716
A0A251R3R5	Uncharacterized protein OS=Prunus persica OX=3760 GN=PRUPE_1G245600 PE=4 SV=1	PRUPE_1G245600	0.283231	0.276734	0.436757	0.533889	0.620614	0.63311	1.79349	0.019094	0.0737805	up	--	--	--	--	--	--	--	chloroplast	--
A0A251R3T9	Uncharacterized protein (Fragment) OS=Prunus persica OX=3760 GN=PRUPE_1G270000 PE=3 SV=1	PRUPE_1G270000	0	0	0	0.635045	0.461691	0.421883	inf	0.0163028	0.0678997	up	--	--	--	--	--	--	IPR011047: Quinoprotein alcohol dehydrogenase-like superfamily;IPR002372: Pyrrolo-quinoline quinone repeat;IPR018391: Pyrrolo-quinoline quinone beta-propeller repeat	Cytoplasm	--
A0A251R4H5	Remorin C-terminal domain-containing protein OS=Prunus persica OX=3760 GN=PRUPE_1G282700 PE=3 SV=1	PRUPE_1G282700	0.61062	0.617145	0.775948	0.312723	0.4095	0.477652	0.598826	0.0211654	0.0780996	down	GO:1901700 response to oxygen-containing compound	--	--	--	--	--	IPR005516: Remorin, C-terminal	Nucleus	--
A0A251R4J0	Uncharacterized protein OS=Prunus persica OX=3760 GN=PRUPE_1G282500 PE=4 SV=1	PRUPE_1G282500	18.7824	19.8769	20.6429	9.35225	10.5348	9.52903	0.496038	0.000239172	0.0149051	down	GO:0009408 response to heat;GO:0010115 regulation of abscisic acid biosynthetic process	--	--	--	--	--	--	Nucleus	--
A0A251R4T8	Protein SPIRAL1-like 1 OS=Prunus persica OX=3760 GN=PRUPE_1G288700 PE=3 SV=1	PRUPE_1G288700	11.1636	12.2298	12.6002	17.61	19.6442	18.6645	1.55357	0.00119129	0.0224593	up	GO:0043622 cortical microtubule organization	GO:0010005 cortical microtubule, transverse to long axis	--	--	K18635	--	--	Nucleus	--
A0A251R597	Uncharacterized protein OS=Prunus persica OX=3760 GN=PRUPE_1G238600 PE=4 SV=1	PRUPE_1G238600	2.84383	2.79112	3.19427	4.87618	4.69675	4.4431	1.58746	0.00063316	0.0178679	up	--	--	--	--	--	--	--	Golgi apparatus	--
A0A251R5F2	phosphoenolpyruvate carboxylase OS=Prunus persica OX=3760 GN=PRUPE_1G302700 PE=3 SV=1	PRUPE_1G302700	1.59763	1.74511	1.82895	6.32982	5.69463	5.39325	3.3679	0.00299501	0.0298636	up	GO:0006099 tricarboxylic acid cycle;GO:0015977 carbon fixation	GO:0005829 cytosol	GO:0008964 phosphoenolpyruvate carboxylase activity	--	K01595	ko00620: Pyruvate metabolism;ko00710: Carbon fixation by Calvin cycle;ko01100: Metabolic pathways;ko01200: Carbon metabolism	IPR018129: Phosphoenolpyruvate carboxylase, Lys active site;IPR021135: Phosphoenolpyruvate carboxylase;IPR015813: Pyruvate/Phosphoenolpyruvate kinase-like domain superfamily;IPR033129: Phosphoenolpyruvate carboxylase, His active site;IPR022805: Phosphoenolpyruvate carboxylase, bacterial/plant-type	Nucleus	--
A0A251R5G5	DFDF domain-containing protein OS=Prunus persica OX=3760 GN=PRUPE_1G303800 PE=4 SV=1	PRUPE_1G303800	0.511466	0.502542	0.272999	0.801724	0.725245	0.690288	1.7228	0.0421764	0.114973	up	--	--	--	U: Intracellular trafficking, secretion, and vesicular transport	K18749	--	IPR025768: TFG box;IPR010920: LSM domain superfamily;IPR025609: Lsm14-like, N-terminal;IPR025762: DFDF domain;IPR025761: FFD box;IPR019050: FDF domain	Nucleus	--
A0A251R5K2	Malectin-like domain-containing protein OS=Prunus persica OX=3760 GN=PRUPE_1G305700 PE=4 SV=1	PRUPE_1G305700	0	0	0.0917747	0.171903	0.125843	0.238498	5.84305	0.0298893	0.0935238	up	--	GO:0016021 integral component of membrane	--	R: General function prediction only	--	--	IPR032675: Leucine-rich repeat domain superfamily;IPR024788: Malectin-like domain	Plasma membrane	CS pos: 21-22. SSA-SP. Pr: 0.6806
A0A251R5X1	Serine aminopeptidase S33 domain-containing protein OS=Prunus persica OX=3760 GN=PRUPE_1G312100 PE=4 SV=1	PRUPE_1G312100	0	0	0.120935	0.254452	0.416508	0.20595	7.25108	0.0370124	0.105578	up	--	--	--	I: Lipid transport and metabolism	K18368	ko00940: Phenylpropanoid biosynthesis;ko01100: Metabolic pathways;ko01110: Biosynthesis of secondary metabolites	IPR000073: Alpha/beta hydrolase fold-1;IPR022742: Serine aminopeptidase, S33;IPR029058: Alpha/Beta hydrolase fold	chloroplast	--
A0A251R688	Wall-associated receptor kinase galacturonan-binding domain-containing protein OS=Prunus persica OX=3760 GN=PRUPE_1G319000 PE=4 SV=1	PRUPE_1G319000	0	0	0	0.165222	0.250492	0.157698	inf	0.0233896	0.0819738	up	--	GO:0016021 integral component of membrane	GO:0030247 polysaccharide binding	T: Signal transduction mechanisms	--	--	IPR025287: Wall-associated receptor kinase, galacturonan-binding domain	Extracell	CS pos: 27-28. AEA-RN. Pr: 0.9639
A0A251R6C7	ATP synthase subunit beta OS=Prunus persica OX=3760 GN=PRUPE_1G320700 PE=3 SV=1	PRUPE_1G320700	49.7181	51.9928	46.9986	24.9578	27.6181	27.5998	0.539143	0.000519138	0.0172141	down	GO:0042776 proton motive force-driven mitochondrial ATP synthesis	GO:0000275 mitochondrial proton-transporting ATP synthase complex, catalytic sector F(1);GO:0005753 mitochondrial proton-transporting ATP synthase complex;GO:0045261 proton-transporting ATP synthase complex, catalytic core F(1)	GO:0005524 ATP binding;GO:0016887 ATP hydrolysis activity;GO:0046933 proton-transporting ATP synthase activity, rotational mechanism;GO:0046961 proton-transporting ATPase activity, rotational mechanism	C: Energy production and conversion	K02133	ko00190: Oxidative phosphorylation;ko01100: Metabolic pathways	IPR027417: P-loop containing nucleoside triphosphate hydrolase;IPR036121: ATPase, F1/V1/A1 complex, alpha/beta subunit, N-terminal domain superfamily;IPR005722: ATP synthase, F1 complex, beta subunit;IPR003593: AAA+ ATPase domain;IPR020971: ATP synthase, F1 beta subunit;IPR004100: ATPase, F1/V1/A1 complex, alpha/beta subunit, N-terminal domain;IPR024034: ATPase, F1/V1 complex, beta/alpha subunit,…	Mitochondrion	--
A0A251R6I7	nicotinate-nucleotide diphosphorylase (carboxylating) OS=Prunus persica OX=3760 GN=PRUPE_1G323900 PE=3 SV=1	PRUPE_1G323900	0.352929	0.337262	0.37986	0.214793	0.161133	0.280468	0.613423	0.0444527	0.118938	down	GO:0009435 NAD biosynthetic process	--	GO:0004514 nicotinate-nucleotide diphosphorylase (carboxylating) activity	F: Nucleotide transport and metabolism	K00767	ko00760: Nicotinate and nicotinamide metabolism;ko01100: Metabolic pathways;ko01240: Biosynthesis of cofactors	IPR013785: Aldolase-type TIM barrel;IPR004393: Nicotinate-nucleotide pyrophosphorylase;IPR022412: Quinolinate phosphoribosyl transferase, N-terminal;IPR002638: Quinolinate phosphoribosyl transferase, C-terminal;IPR036068: Nicotinate phosphoribosyltransferase-like, C-terminal;IPR037128: Quinolinate phosphoribosyl transferase, N-terminal domain superfamily	Mitochondrion	--
A0A251R6T0	Bet v I/Major latex protein domain-containing protein OS=Prunus persica OX=3760 GN=PRUPE_1G327700 PE=3 SV=1	PRUPE_1G327700	8.3985	10.9962	10.2238	1.88166	2.80762	1.82699	0.220007	0.00426342	0.0352665	down	GO:0006952 defense response;GO:0009607 response to biotic stimulus	--	--	--	--	--	IPR000916: Bet v I/Major latex protein;IPR023393: START-like domain superfamily	Cytoplasm	--
A0A251R6U2	Bet v I/Major latex protein domain-containing protein OS=Prunus persica OX=3760 GN=PRUPE_1G328500 PE=3 SV=1	PRUPE_1G328500	0.228113	0.219157	0.180522	0.407889	0.453698	0.323023	1.88695	0.0278335	0.0904092	up	GO:0006952 defense response;GO:0009607 response to biotic stimulus	--	--	--	--	--	IPR000916: Bet v I/Major latex protein;IPR023393: START-like domain superfamily	chloroplast	--
A0A251R6U3	Bet v I/Major latex protein domain-containing protein OS=Prunus persica OX=3760 GN=PRUPE_1G329000 PE=4 SV=1	PRUPE_1G329000	41.417	40.7488	44.0971	21.3349	18.9586	18.582	0.466293	8.97821e-05	0.0101397	down	GO:0006952 defense response;GO:0009607 response to biotic stimulus	--	--	--	--	--	IPR000916: Bet v I/Major latex protein;IPR023393: START-like domain superfamily	Cytoplasm	--
A0A251R6X4	glucan endo-1,3-beta-D-glucosidase OS=Prunus persica OX=3760 GN=PRUPE_1G331300 PE=3 SV=1	PRUPE_1G331300	5.64503	5.00495	7.14891	9.54603	10.3638	10.557	1.71173	0.0103308	0.0526478	up	GO:0005975 carbohydrate metabolic process	GO:0016021 integral component of membrane;GO:0046658 anchored component of plasma membrane	GO:0042973 glucan endo-1,3-beta-D-glucosidase activity	--	K19891	ko00500: Starch and sucrose metabolism;ko01100: Metabolic pathways	IPR000490: Glycoside hydrolase family 17;IPR017853: Glycoside hydrolase superfamily;IPR012946: X8 domain	Plasma membrane	CS pos: 17-18. VSA-DE. Pr: 0.9186
A0A251R714	PB1 domain-containing protein OS=Prunus persica OX=3760 GN=PRUPE_1G317300 PE=4 SV=1	PRUPE_1G317300	1.62503	1.70362	1.75191	0.69233	1.00732	0.86794	0.505375	0.0054277	0.0393442	down	--	--	--	--	--	--	IPR000270: PB1 domain	Nucleus	--
A0A251R7C5	non-specific serine/threonine protein kinase OS=Prunus persica OX=3760 GN=PRUPE_1G286900 PE=4 SV=1	PRUPE_1G286900	0	0	0	0.940218	0.560697	0.688704	inf	0.0225415	0.0807857	up	--	--	GO:0030247 polysaccharide binding	--	--	--	IPR032872: Wall-associated receptor kinase, C-terminal;IPR025287: Wall-associated receptor kinase, galacturonan-binding domain	chloroplast	CS pos: 28-29. IHA-GH. Pr: 0.2873
A0A251R7F9	Uncharacterized protein OS=Prunus persica OX=3760 GN=PRUPE_1G324100 PE=4 SV=1	PRUPE_1G324100	3.54906	3.67082	4.05472	5.75832	6.02601	7.23852	1.68723	0.0209092	0.0773487	up	--	--	--	--	--	--	--	chloroplast	--
A0A251R7G3	UBX domain-containing protein OS=Prunus persica OX=3760 GN=PRUPE_1G341400 PE=4 SV=1	PRUPE_1G341400	1.52148	1.53379	1.45364	1.00355	0.894402	1.01288	0.645574	0.000672102	0.0185014	down	GO:0043161 proteasome-mediated ubiquitin-dependent protein catabolic process	GO:0005634 nucleus	GO:0043130 ubiquitin binding	O: Posttranslational modification, protein turnover, chaperones	K24350	--	IPR017346: UBX domain-containing protein 2/7;IPR036249: Thioredoxin-like superfamily;IPR003903: Ubiquitin interacting motif;IPR029071: Ubiquitin-like domain superfamily;IPR001012: UBX domain;IPR009060: UBA-like superfamily;IPR006577: UAS	Nucleus	--
A0A251R7G4	Bifunctional inhibitor/plant lipid transfer protein/seed storage helical domain-containing protein OS=Prunus persica OX=3760 GN=PRUPE_1G339700 PE=4 SV=1	PRUPE_1G339700	0.304124	0.305398	0.455797	0	0	0	0	0.019515	0.074459	down	GO:0009627 systemic acquired resistance	--	GO:0005504 fatty acid binding	--	--	--	IPR036312: Bifunctional inhibitor/plant lipid transfer protein/seed storage helical domain superfamily;IPR016140: Bifunctional inhibitor/plant lipid transfer protein/seed storage helical domain	Golgi apparatus	CS pos: 17-18. SRA-FF. Pr: 0.5491
A0A251R7Q2	RRM domain-containing protein OS=Prunus persica OX=3760 GN=PRUPE_1G346800 PE=4 SV=1	PRUPE_1G346800	0.739807	0.513493	0.659739	1.46115	1.44795	1.35712	2.23007	0.00201185	0.0256453	up	GO:0001731 formation of translation preinitiation complex;GO:0097010 eukaryotic translation initiation factor 4F complex assembly	GO:0005730 nucleolus	GO:0033592 RNA strand annealing activity;GO:0034057 RNA strand-exchange activity;GO:0043024 ribosomal small subunit binding	K: Transcription	K11294	--	IPR012677: Nucleotide-binding alpha-beta plait domain superfamily;IPR035979: RNA-binding domain superfamily;IPR000504: RNA recognition motif domain;IPR034349: NUCL, RNA recognition motif 1	Nucleus	--
A0A251R7Q6	Carboxypeptidase OS=Prunus persica OX=3760 GN=PRUPE_1G348300 PE=3 SV=1	PRUPE_1G348300	0	0.188859	0	0.62923	0.723597	1.00718	12.4961	0.0102365	0.052605	up	GO:0006508 proteolysis	GO:0005576 extracellular region	GO:0004185 serine-type carboxypeptidase activity	O: Posttranslational modification, protein turnover, chaperones;E: Amino acid transport and metabolism	K16297	--	IPR018202: Serine carboxypeptidase, serine active site;IPR029058: Alpha/Beta hydrolase fold;IPR001563: Peptidase S10, serine carboxypeptidase;IPR033124: Serine carboxypeptidases, histidine active site	chloroplast	CS pos: 27-28. TLA-AR. Pr: 0.7337
A0A251R7W4	CHCH domain-containing protein OS=Prunus persica OX=3760 GN=PRUPE_1G351600 PE=4 SV=1	PRUPE_1G351600	0	0	0.159874	0.309993	0.241616	0.21993	4.82591	0.0427777	0.115838	up	GO:0022417 protein maturation by protein folding;GO:0045041 protein import into mitochondrial intermembrane space	GO:0005758 mitochondrial intermembrane space	GO:0015035 protein-disulfide reductase activity	S: Function unknown	K17782	--	--	chloroplast	--
A0A251R7Y5	Ferredoxin thioredoxin reductase alpha chain domain-containing protein OS=Prunus persica OX=3760 GN=PRUPE_1G352600 PE=3 SV=1	PRUPE_1G352600	2.65348	2.97594	3.31859	1.76902	1.83491	1.85514	0.610088	0.0244653	0.0837982	down	GO:0015979 photosynthesis	--	--	--	--	--	IPR004207: Ferredoxin thioredoxin reductase, alpha chain;IPR008990: Electron transport accessory-like domain superfamily	chloroplast	--
A0A251R809	1,4-alpha-glucan branching enzyme OS=Prunus persica OX=3760 GN=PRUPE_1G354000 PE=3 SV=1	PRUPE_1G354000	0.942973	0.753239	0.96025	0.474676	0.578278	0.444395	0.563663	0.01232	0.0582325	down	GO:0005978 glycogen biosynthetic process;GO:0019252 starch biosynthetic process	GO:0009501 amyloplast	GO:0003844 1,4-alpha-glucan branching enzyme activity;GO:0004553 hydrolase activity, hydrolyzing O-glycosyl compounds;GO:0043169 cation binding;GO:0102752 1,4-alpha-glucan branching enzyme activity (using a glucosylated glycogenin as primer for glycogen synthesis)	G: Carbohydrate transport and metabolism	K00700	ko00500: Starch and sucrose metabolism;ko01100: Metabolic pathways;ko01110: Biosynthesis of secondary metabolites	IPR014756: Immunoglobulin E-set;IPR037439: 1,4-alpha-glucan-branching enzyme;IPR006047: Glycosyl hydrolase, family 13, catalytic domain;IPR017853: Glycoside hydrolase superfamily;IPR013780: Glycosyl hydrolase, all-beta;IPR004193: Glycoside hydrolase, family 13, N-terminal;IPR006048: Alpha-amylase/branching enzyme, C-terminal all beta;IPR013783: Immunoglobulin-like fold	chloroplast	--
A0A251R9A5	Thioredoxin-like fold domain-containing protein OS=Prunus persica OX=3760 GN=PRUPE_1G360400 PE=4 SV=1	PRUPE_1G360400	4.90018	4.97157	4.21775	13.94	15.4028	14.238	3.09314	0.000259717	0.0156915	up	--	--	--	--	--	--	IPR012336: Thioredoxin-like fold;IPR036249: Thioredoxin-like superfamily	chloroplast	CS pos: 28-29. GCA-QN. Pr: 0.5314
A0A251R9C8	NmrA-like domain-containing protein OS=Prunus persica OX=3760 GN=PRUPE_1G377300 PE=4 SV=1	PRUPE_1G377300	3.13908	3.3612	3.3955	2.06461	2.05784	2.39513	0.658621	0.0017884	0.024921	down	GO:0009807 lignan biosynthetic process	--	GO:0016491 oxidoreductase activity	--	K23050	--	IPR045312: Phenylcoumaran benzylic ether reductase-like;IPR008030: NmrA-like domain;IPR036291: NAD(P)-binding domain superfamily	Cytoplasm	--
A0A251R9H2	Flavanone 4-reductase OS=Prunus persica OX=3760 GN=PRUPE_1G376400 PE=3 SV=1	PRUPE_1G376400	1.16416	0.711209	1.01209	2.44744	2.43839	2.33331	2.50017	0.00546109	0.0394588	up	--	--	--	V: Defense mechanisms	K13082	ko00941: Flavonoid biosynthesis;ko01100: Metabolic pathways;ko01110: Biosynthesis of secondary metabolites	IPR036291: NAD(P)-binding domain superfamily;IPR001509: NAD-dependent epimerase/dehydratase	chloroplast	--
A0A251R9I7	glucan endo-1,3-beta-D-glucosidase OS=Prunus persica OX=3760 GN=PRUPE_1G380300 PE=3 SV=1	PRUPE_1G380300	9.19764	8.86238	10.1775	4.90792	4.8821	4.93029	0.521304	0.00752236	0.0451845	down	GO:0005975 carbohydrate metabolic process	GO:0046658 anchored component of plasma membrane	GO:0042973 glucan endo-1,3-beta-D-glucosidase activity	--	K19891	ko00500: Starch and sucrose metabolism;ko01100: Metabolic pathways	IPR012946: X8 domain;IPR017853: Glycoside hydrolase superfamily;IPR000490: Glycoside hydrolase family 17	chloroplast	--
A0A251R9I9	GYF domain-containing protein OS=Prunus persica OX=3760 GN=PRUPE_1G380700 PE=4 SV=1	PRUPE_1G380700	0	0	0.0920856	0.204132	0.110481	0.196985	5.55569	0.031307	0.0963762	up	--	--	--	R: General function prediction only	K18730	--	IPR003169: GYF domain;IPR035445: GYF-like domain superfamily	Nucleus	--
A0A251R9K6	Deoxyuridine 5'-triphosphate nucleotidohydrolase OS=Prunus persica OX=3760 GN=PRUPE_1G380600 PE=3 SV=1	PRUPE_1G380600	0.367977	0.372509	0.261946	1.07306	0.924592	1.20395	3.19383	0.00491366	0.0371798	up	GO:0006226 dUMP biosynthetic process;GO:0046081 dUTP catabolic process	--	GO:0000287 magnesium ion binding;GO:0004170 dUTP diphosphatase activity	F: Nucleotide transport and metabolism	K01520	ko00240: Pyrimidine metabolism;ko01100: Metabolic pathways;ko01232: Nucleotide metabolism	IPR033704: dUTPase, trimeric;IPR029054: dUTPase-like;IPR036157: dUTPase-like superfamily;IPR008181: Deoxyuridine triphosphate nucleotidohydrolase	Cytoplasm	--
A0A251RA56	Signal peptidase complex subunit 2 OS=Prunus persica OX=3760 GN=PRUPE_1G392100 PE=3 SV=1	PRUPE_1G392100	0.791389	1.11566	1.15069	2.16375	2.64004	2.333	2.33401	0.00192081	0.0252437	up	GO:0006465 signal peptide processing	GO:0005787 signal peptidase complex;GO:0016021 integral component of membrane	GO:0008233 peptidase activity	--	K12947	ko03060: Protein export	IPR009582: Signal peptidase complex subunit 2	Plasma membrane	--
A0A251RA59	GH18 domain-containing protein OS=Prunus persica OX=3760 GN=PRUPE_1G391300 PE=4 SV=1	PRUPE_1G391300	1.80253	1.61929	1.97545	3.79399	3.95406	3.96339	2.16988	0.000331165	0.0156915	up	GO:0005975 carbohydrate metabolic process;GO:0006032 chitin catabolic process	GO:0005576 extracellular region	GO:0004568 chitinase activity;GO:0008061 chitin binding	G: Carbohydrate transport and metabolism	K01183	ko00520: Amino sugar and nucleotide sugar metabolism;ko01100: Metabolic pathways	IPR017853: Glycoside hydrolase superfamily;IPR011583: Chitinase II;IPR001223: Glycoside hydrolase family 18, catalytic domain;IPR029070: Chitinase insertion domain superfamily	vacuolar membrane	CS pos: 25-26. SEA-NQ. Pr: 0.9783
A0A251RA74	MI domain-containing protein OS=Prunus persica OX=3760 GN=PRUPE_1G395100 PE=3 SV=1	PRUPE_1G395100	0	0.125311	0.159722	0.270647	0.361235	0.221923	2.99545	0.0418632	0.114363	up	--	GO:0016281 eukaryotic translation initiation factor 4F complex	GO:0003729 mRNA binding;GO:0003743 translation initiation factor activity	J: Translation, ribosomal structure and biogenesis	K03260	--	IPR003890: MIF4G-like, type 3;IPR003891: Initiation factor eIF-4 gamma, MA3;IPR016024: Armadillo-type fold	chloroplast	--
A0A251RA89	protein-serine/threonine phosphatase OS=Prunus persica OX=3760 GN=PRUPE_1G398600 PE=3 SV=1	PRUPE_1G398600	4.42876	5.44742	6.27442	3.02815	3.3296	3.09451	0.585257	0.0490409	0.126901	down	GO:0035970 peptidyl-threonine dephosphorylation	--	GO:0004722 protein serine/threonine phosphatase activity;GO:0017018 myosin phosphatase activity;GO:0046872 metal ion binding	T: Signal transduction mechanisms	K17506	--	IPR001932: PPM-type phosphatase-like domain;IPR036457: PPM-type phosphatase-like domain superfamily;IPR000222: PPM-type phosphatase, divalent cation binding	Cytoplasm	--
A0A251RAC5	Alanine--tRNA ligase OS=Prunus persica OX=3760 GN=PRUPE_1G345900 PE=3 SV=1	PRUPE_1G345900	0.699993	0.782437	0.814758	1.16503	1.33894	1.08631	1.5629	0.0159154	0.066928	up	GO:0006400 tRNA modification;GO:0006419 alanyl-tRNA aminoacylation;GO:0070143 mitochondrial alanyl-tRNA aminoacylation	GO:0005739 mitochondrion;GO:0009507 chloroplast	GO:0000049 tRNA binding;GO:0002161 aminoacyl-tRNA editing activity;GO:0004813 alanine-tRNA ligase activity;GO:0005524 ATP binding;GO:0008270 zinc ion binding;GO:0016597 amino acid binding	J: Translation, ribosomal structure and biogenesis	K01872	ko00970: Aminoacyl-tRNA biosynthesis	IPR009000: Translation protein, beta-barrel domain superfamily;IPR012947: Threonyl/alanyl tRNA synthetase, SAD;IPR018164: Alanyl-tRNA synthetase, class IIc, N-terminal;IPR018163: Threonyl/alanyl tRNA synthetase, class II-like, putative editing domain superfamily;IPR003156: DHHA1 domain;IPR002318: Alanine-tRNA ligase, class IIc;IPR023033: Alanine-tRNA ligase, eukaryota/bacteria;IPR045864: Class II…	chloroplast	--
A0A251RAF3	Peptidase A1 domain-containing protein OS=Prunus persica OX=3760 GN=PRUPE_1G398100 PE=3 SV=1	PRUPE_1G398100	20.5932	25.8698	22.6279	13.1467	12.4782	12.6627	0.554162	0.0202239	0.0760365	down	GO:0006508 proteolysis	--	GO:0004190 aspartic-type endopeptidase activity	O: Posttranslational modification, protein turnover, chaperones	K22683	--	IPR032861: Xylanase inhibitor, N-terminal;IPR021109: Aspartic peptidase domain superfamily;IPR001461: Aspartic peptidase A1 family;IPR033121: Peptidase family A1 domain;IPR033873: CND41-like;IPR032799: Xylanase inhibitor, C-terminal	vacuolar membrane	CS pos: 37-38. ALA-AR. Pr: 0.2146
A0A251RAM3	Alpha-aminoacylpeptide hydrolase OS=Prunus persica OX=3760 GN=PRUPE_1G408000 PE=3 SV=1	PRUPE_1G408000	0	0.458415	0.398362	1.09817	1.34185	0.709318	3.6758	0.0334769	0.100408	up	GO:0006508 proteolysis;GO:0043171 peptide catabolic process	GO:0005737 cytoplasm;GO:0005783 endoplasmic reticulum;GO:0016020 membrane	GO:0008270 zinc ion binding;GO:0042277 peptide binding;GO:0070006 metalloaminopeptidase activity	E: Amino acid transport and metabolism;O: Posttranslational modification, protein turnover, chaperones	K08776	--	IPR034016: Aminopeptidase N-type;IPR042097: Aminopeptidase N-like , N-terminal domain superfamliy;IPR014782: Peptidase M1, membrane alanine aminopeptidase;IPR024571: ERAP1-like C-terminal domain;IPR001930: Peptidase M1, alanine aminopeptidase/leukotriene A4 hydrolase;IPR027268: Peptidase M4/M1, CTD superfamily	Plasma membrane	--
A0A251RAR3	Uncharacterized protein OS=Prunus persica OX=3760 GN=PRUPE_1G404100 PE=4 SV=1	PRUPE_1G404100	0.205123	0.216659	0.285719	0.0812374	0.0772822	0.0971098	0.361313	0.021827	0.0793211	down	--	--	--	--	--	--	--	chloroplast	--
A0A251RAR8	Ferredoxin-like protein OS=Prunus persica OX=3760 GN=PRUPE_1G404000 PE=4 SV=1	PRUPE_1G404000	3.47904	3.70446	2.3672	5.88769	5.99945	6.34282	1.90876	0.0129318	0.0598689	up	--	--	--	--	--	--	IPR035940: CAP superfamily	Extracell	CS pos: 20-21. AAA-TQ. Pr: 0.4989
A0A251RAX0	SHSP domain-containing protein OS=Prunus persica OX=3760 GN=PRUPE_1G407300 PE=3 SV=1	PRUPE_1G407300	204.936	197.528	234.859	71.0313	61.1177	67.0708	0.312588	0.00403459	0.0345355	down	GO:0006457 protein folding;GO:0009408 response to heat;GO:0009651 response to salt stress;GO:0042542 response to hydrogen peroxide;GO:0051259 protein complex oligomerization	--	GO:0043621 protein self-association;GO:0051082 unfolded protein binding	O: Posttranslational modification, protein turnover, chaperones	K13993	ko04141: Protein processing in endoplasmic reticulum	IPR002068: Alpha crystallin/Hsp20 domain;IPR008978: HSP20-like chaperone	Cytoplasm	--
A0A251RB11	Legumain prodomain domain-containing protein OS=Prunus persica OX=3760 GN=PRUPE_1G415000 PE=3 SV=1	PRUPE_1G415000	3.7477	2.84748	3.885	6.12148	6.24498	6.73535	1.82266	0.00369815	0.0330768	up	GO:0051603 proteolysis involved in cellular protein catabolic process	GO:0110165 cellular anatomical entity	GO:0004197 cysteine-type endopeptidase activity	O: Posttranslational modification, protein turnover, chaperones	K01369	--	IPR046427: Legumain prodomain superfamily;IPR001096: Peptidase C13, legumain;IPR043577: Asparaginyl endopeptidase	Plasma membrane	CS pos: 20-21. SFA-AG. Pr: 0.4222
A0A251RB37	GH10 domain-containing protein OS=Prunus persica OX=3760 GN=PRUPE_1G416600 PE=3 SV=1	PRUPE_1G416600	0.635288	0.68857	0.679946	1.80762	1.6243	1.68557	2.55389	0.00128932	0.0226727	up	GO:0000272 polysaccharide catabolic process	GO:0110165 cellular anatomical entity	GO:0031176 endo-1,4-beta-xylanase activity	--	--	--	IPR008979: Galactose-binding-like domain superfamily;IPR001000: Glycoside hydrolase family 10 domain;IPR017853: Glycoside hydrolase superfamily;IPR003305: Carbohydrate-binding, CenC-like	Mitochondrion	--
A0A251RB44	Fe2OG dioxygenase domain-containing protein OS=Prunus persica OX=3760 GN=PRUPE_1G417300 PE=3 SV=1	PRUPE_1G417300	0	0	0	0.251123	0.298867	0.311819	inf	0.00410226	0.0345993	up	--	--	GO:0046872 metal ion binding;GO:0051213 dioxygenase activity	Q: Secondary metabolites biosynthesis, transport and catabolism;R: General function prediction only	K04125	ko00904: Diterpenoid biosynthesis;ko01110: Biosynthesis of secondary metabolites	IPR027443: Isopenicillin N synthase-like superfamily;IPR005123: Oxoglutarate/iron-dependent dioxygenase;IPR044861: Isopenicillin N synthase-like, Fe(2+) 2OG dioxygenase domain	Cytoplasm	--
A0A251RBW3	Subtilisin-like protease OS=Prunus persica OX=3760 GN=PRUPE_1G425500 PE=3 SV=1	PRUPE_1G425500	0	0	0	0.168283	0.172357	0.109174	inf	0.0180401	0.0719062	up	GO:0006508 proteolysis;GO:0009610 response to symbiotic fungus	--	GO:0004252 serine-type endopeptidase activity	--	K25898	--	IPR037045: Peptidase S8 propeptide/proteinase inhibitor I9 superfamily;IPR036852: Peptidase S8/S53 domain superfamily;IPR000209: Peptidase S8/S53 domain;IPR010259: Peptidase S8 propeptide/proteinase inhibitor I9;IPR015500: Peptidase S8, subtilisin-related;IPR003137: PA domain;IPR041469: Subtilisin-like protease, fibronectin type-III domain;IPR034197: Cucumisin-like catalytic domain;IPR023828: Pep…	chloroplast	CS pos: 30-31. AVA-GE. Pr: 0.2618
A0A251RBW8	Alpha-amylase OS=Prunus persica OX=3760 GN=PRUPE_1G435600 PE=3 SV=1	PRUPE_1G435600	1.21326	0.983073	1.15459	2.20798	1.89997	2.22028	1.8885	0.00247007	0.0273317	up	GO:0005987 sucrose catabolic process;GO:0009737 response to abscisic acid;GO:0009739 response to gibberellin	GO:0048046 apoplast	GO:0004556 alpha-amylase activity;GO:0005509 calcium ion binding	G: Carbohydrate transport and metabolism	K01176	ko00500: Starch and sucrose metabolism;ko01100: Metabolic pathways;ko01110: Biosynthesis of secondary metabolites	IPR017853: Glycoside hydrolase superfamily;IPR012850: Alpha-amylase, C-terminal beta-sheet;IPR013780: Glycosyl hydrolase, all-beta;IPR006047: Glycosyl hydrolase, family 13, catalytic domain;IPR006046: Alpha amylase;IPR013775: Alpha-amylase, plant	chloroplast	CS pos: 39-40. SFA-TP. Pr: 0.4529
A0A251RC94	Patatin OS=Prunus persica OX=3760 GN=PRUPE_1G440100 PE=3 SV=1	PRUPE_1G440100	0	0	0	0.263161	0.211612	0.250691	inf	0.00409785	0.0345993	up	GO:0016042 lipid catabolic process	--	GO:0004620 phospholipase activity;GO:0047372 acylglycerol lipase activity	I: Lipid transport and metabolism	--	--	IPR002641: Patatin-like phospholipase domain;IPR016035: Acyl transferase/acyl hydrolase/lysophospholipase	Cytoplasm	--
A0A251RCE6	Carboxypeptidase OS=Prunus persica OX=3760 GN=PRUPE_1G441000 PE=3 SV=1	PRUPE_1G441000	0.362394	0.328131	0.387859	0.523623	0.657097	0.567075	1.62075	0.0171695	0.0701	up	GO:0006508 proteolysis	GO:0005576 extracellular region	GO:0004185 serine-type carboxypeptidase activity	O: Posttranslational modification, protein turnover, chaperones;E: Amino acid transport and metabolism	K16297	--	IPR033124: Serine carboxypeptidases, histidine active site;IPR001563: Peptidase S10, serine carboxypeptidase;IPR029058: Alpha/Beta hydrolase fold;IPR018202: Serine carboxypeptidase, serine active site	chloroplast	CS pos: 20-21. CNA-NQ. Pr: 0.9744
A0A251RCF8	Lachrymatory-factor synthase OS=Prunus persica OX=3760 GN=PRUPE_1G446400 PE=4 SV=1	PRUPE_1G446400	1.56734	1.97723	1.97496	0.799454	0.871722	0.902591	0.466302	0.0151228	0.0648717	down	GO:0009738 abscisic acid-activated signaling pathway;GO:0080163 regulation of protein serine/threonine phosphatase activity	GO:0005634 nucleus;GO:0005737 cytoplasm;GO:0005886 plasma membrane	GO:0004864 protein phosphatase inhibitor activity;GO:0010427 abscisic acid binding;GO:0038023 signaling receptor activity	--	--	--	IPR019587: Polyketide cyclase/dehydrase;IPR023393: START-like domain superfamily	chloroplast	--
A0A251RD08	Nucleoside phosphorylase domain-containing protein OS=Prunus persica OX=3760 GN=PRUPE_1G450100 PE=4 SV=1	PRUPE_1G450100	2.21891	2.24816	3.1175	5.46057	5.39091	4.61259	2.03889	0.00287281	0.0291454	up	GO:0009116 nucleoside metabolic process	GO:0016021 integral component of membrane	GO:0003824 catalytic activity	--	--	--	IPR035994: Nucleoside phosphorylase superfamily;IPR000845: Nucleoside phosphorylase domain	Plasma membrane	--
A0A251RDA9	Protein KAKU4 OS=Prunus persica OX=3760 GN=PRUPE_1G460900 PE=4 SV=1	PRUPE_1G460900	1.11379	0.877828	1.11751	1.84464	1.85919	1.74197	1.75155	0.00375371	0.0332992	up	--	--	--	--	--	--	--	Nucleus	--
A0A251RDC6	KH type-2 domain-containing protein OS=Prunus persica OX=3760 GN=PRUPE_1G405800 PE=3 SV=1	PRUPE_1G405800	2.97469	2.63364	2.22026	3.34374	4.25554	4.35999	1.52764	0.0298787	0.0935238	up	GO:0006412 translation	GO:0005737 cytoplasm;GO:0015935 small ribosomal subunit	GO:0003735 structural constituent of ribosome;GO:0019843 rRNA binding	J: Translation, ribosomal structure and biogenesis	K02985	ko03010: Ribosome	IPR004044: K Homology domain, type 2;IPR004087: K Homology domain;IPR009019: K homology domain superfamily, prokaryotic type;IPR018280: Ribosomal protein S3, conserved site;IPR015946: K homology domain-like, alpha/beta;IPR036419: Ribosomal protein S3, C-terminal domain superfamily;IPR005703: Ribosomal protein S3, eukaryotic/archaeal;IPR001351: Ribosomal protein S3, C-terminal	Cytoplasm	--
A0A251RDG9	Selenoprotein H OS=Prunus persica OX=3760 GN=PRUPE_1G462000 PE=4 SV=1	PRUPE_1G462000	2.5285	3.27642	3.24164	4.64537	4.63538	5.20597	1.60135	0.00503802	0.0379289	up	--	GO:0005794 Golgi apparatus	--	--	--	--	IPR011893: Selenoprotein, Rdx-type	Nucleus	--
A0A251RDS0	PsbP C-terminal domain-containing protein OS=Prunus persica OX=3760 GN=PRUPE_1G466600 PE=4 SV=1	PRUPE_1G466600	0.402982	0.530139	0.638945	0.206824	0.270521	0.218032	0.442334	0.0415341	0.113871	down	GO:0015979 photosynthesis	GO:0009654 photosystem II oxygen evolving complex;GO:0019898 extrinsic component of membrane	GO:0005509 calcium ion binding	--	--	--	IPR016123: Mog1/PsbP, alpha/beta/alpha sandwich;IPR002683: PsbP, C-terminal	chloroplast	--
A0A251RDU1	Cell wall hydroxyproline-rich glycoprotein (Fragment) OS=Prunus persica OX=3760 GN=PRUPE_1G465200 PE=4 SV=1	PRUPE_1G465200	0.857368	1.34993	1.23783	0.447699	0.470501	0.7539	0.485353	0.0367531	0.105173	down	--	--	--	--	--	--	IPR032675: Leucine-rich repeat domain superfamily;IPR013210: Leucine-rich repeat-containing N-terminal, plant-type	Nucleus	--
A0A251RDV3	Uncharacterized protein OS=Prunus persica OX=3760 GN=PRUPE_1G468800 PE=4 SV=1	PRUPE_1G468800	0	0	0	0.437875	0.687331	0.635498	inf	0.0163586	0.0680269	up	--	--	--	--	--	--	--	Cytoplasm	--
A0A251REK4	Protein MEMO1 OS=Prunus persica OX=3760 GN=PRUPE_1G484800 PE=3 SV=1	PRUPE_1G484800	0.0724887	0	0.168746	0.333621	0.321257	0.178998	3.4567	0.0470363	0.123784	up	--	--	--	R: General function prediction only	K06990	--	IPR002737: MEMO1 family	Nucleus	--
A0A251REL1	TPX2 C-terminal domain-containing protein OS=Prunus persica OX=3760 GN=PRUPE_1G480800 PE=3 SV=1	PRUPE_1G480800	1.347	1.10765	1.54774	2.08159	2.50237	2.11517	1.67378	0.00843888	0.0475097	up	--	GO:0005737 cytoplasm;GO:0005874 microtubule	GO:0008017 microtubule binding	--	--	--	IPR027329: TPX2, C-terminal	Nucleus	--
A0A251RFB7	Uncharacterized protein OS=Prunus persica OX=3760 GN=PRUPE_1G485200 PE=4 SV=1	PRUPE_1G485200	0.274626	0.263751	0.22943	0.872379	1.11918	0.864394	3.71962	0.0124179	0.0584671	up	--	GO:0016021 integral component of membrane	--	--	--	--	--	Plasma membrane	CS pos: 31-32. SHG-DS. Pr: 0.3838
A0A251RFT0	Glutaredoxin-like protein OS=Prunus persica OX=3760 GN=PRUPE_1G500700 PE=3 SV=1	PRUPE_1G500700	0.693277	0.598359	1.0017	1.31638	1.14448	1.24795	1.61722	0.0451874	0.120259	up	--	--	--	--	--	--	IPR008554: Glutaredoxin-like;IPR036249: Thioredoxin-like superfamily	chloroplast	--
A0A251RG92	Glycoside hydrolase family 5 domain-containing protein OS=Prunus persica OX=3760 GN=PRUPE_1G512300 PE=3 SV=1	PRUPE_1G512300	0.223176	0.22463	0.188345	0.777064	0.849043	1.04766	4.20303	0.0125023	0.0586185	up	GO:0007163 establishment or maintenance of cell polarity;GO:0016477 cell migration;GO:0051017 actin filament bundle assembly;GO:0071704 organic substance metabolic process	GO:0005576 extracellular region;GO:0005737 cytoplasm;GO:0015629 actin cytoskeleton	GO:0016985 mannan endo-1,4-beta-mannosidase activity;GO:0051015 actin filament binding	--	--	--	IPR008999: Actin-crosslinking;IPR017853: Glycoside hydrolase superfamily;IPR001547: Glycoside hydrolase, family 5	chloroplast	CS pos: 24-25. SCG-RV. Pr: 0.3692
A0A251RGM5	14-3-3d protein OS=Prunus persica OX=3760 GN=PRUPE_1G518200 PE=2 SV=1	PRUPE_1G518200	0.593761	0.844625	0.538252	0.193082	0.256226	0.256929	0.357292	0.0404821	0.111987	down	GO:0007165 signal transduction;GO:0008104 protein localization	GO:0005737 cytoplasm	--	O: Posttranslational modification, protein turnover, chaperones	K06630	--	IPR036815: 14-3-3 domain superfamily;IPR023409: 14-3-3 protein, conserved site;IPR000308: 14-3-3 protein;IPR023410: 14-3-3 domain	Mitochondrion	--
A0A251RGN4	HMA domain-containing protein OS=Prunus persica OX=3760 GN=PRUPE_1G523200 PE=4 SV=1	PRUPE_1G523200	0.200715	0.0857712	0.0483495	1.1387	0.984081	0.752218	8.58632	0.00894492	0.0487678	up	GO:0050896 response to stimulus	--	GO:0046872 metal ion binding	P: Inorganic ion transport and metabolism	K07213	--	IPR006121: Heavy metal-associated domain, HMA;IPR036163: Heavy metal-associated domain superfamily	chloroplast	--
A0A251RGP3	PPM-type phosphatase domain-containing protein OS=Prunus persica OX=3760 GN=PRUPE_1G517700 PE=4 SV=1	PRUPE_1G517700	0.476582	0.844649	0.629881	1.21876	1.35047	1.28712	1.97649	0.0179615	0.0717791	up	GO:0006470 protein dephosphorylation	--	GO:0004722 protein serine/threonine phosphatase activity	T: Signal transduction mechanisms	K17506	--	IPR036457: PPM-type phosphatase-like domain superfamily;IPR001932: PPM-type phosphatase-like domain	chloroplast	--
A0A251RGP5	Uncharacterized protein OS=Prunus persica OX=3760 GN=PRUPE_1G524300 PE=4 SV=1	PRUPE_1G524300	0.538962	0.63558	0.605679	1.91185	2.20296	2.47609	3.70229	0.00858578	0.0478636	up	--	--	--	--	--	--	--	chloroplast	--
A0A251RGT1	BZIP domain-containing protein OS=Prunus persica OX=3760 GN=PRUPE_1G478400 PE=3 SV=1	PRUPE_1G478400	0	0.219909	0	0.416324	0.302414	0.313487	4.69388	0.0470985	0.123803	up	GO:0010017 red or far-red light signaling pathway;GO:0010099 regulation of photomorphogenesis;GO:0010114 response to red light;GO:0010218 response to far red light;GO:0045944 positive regulation of transcription by RNA polymerase II	GO:0005634 nucleus	GO:0000981 DNA-binding transcription factor activity, RNA polymerase II-specific;GO:0003677 DNA binding	K: Transcription	K16241	ko04712: Circadian rhythm - plant	IPR004827: Basic-leucine zipper domain;IPR046347: Basic-leucine zipper domain superfamily	Nucleus	--
A0A251RHF3	Uncharacterized protein OS=Prunus persica OX=3760 GN=PRUPE_1G533800 PE=4 SV=1	PRUPE_1G533800	1.88122	1.97056	2.06201	5.15312	6.05075	6.37273	2.97214	0.00771727	0.0457918	up	--	--	--	--	--	--	IPR019734: Tetratricopeptide repeat;IPR013105: Tetratricopeptide repeat 2;IPR011990: Tetratricopeptide-like helical domain superfamily	chloroplast	--
A0A251RHH3	Phosphoglycerate mutase-like protein 1 OS=Prunus persica OX=3760 GN=PRUPE_1G540200 PE=3 SV=1	PRUPE_1G540200	0	0	0.0639306	0.4087	0.232174	0.388862	16.1071	0.0184265	0.072399	up	--	--	--	G: Carbohydrate transport and metabolism	--	--	IPR029033: Histidine phosphatase superfamily	Cytoplasm	--
A0A251RIU7	Protein kinase domain-containing protein OS=Prunus persica OX=3760 GN=PRUPE_1G558900 PE=3 SV=1	PRUPE_1G558900	1.59042	1.80401	1.62257	3.4526	3.49494	3.52256	2.08692	0.000565162	0.0173517	up	GO:0006468 protein phosphorylation	GO:0016021 integral component of membrane	GO:0004672 protein kinase activity;GO:0005524 ATP binding	--	K13416	ko04016: MAPK signaling pathway - plant;ko04075: Plant hormone signal transduction;ko04626: Plant-pathogen interaction	IPR013210: Leucine-rich repeat-containing N-terminal, plant-type;IPR000719: Protein kinase domain;IPR025875: Leucine rich repeat 4;IPR011009: Protein kinase-like domain superfamily;IPR008271: Serine/threonine-protein kinase, active site;IPR001611: Leucine-rich repeat;IPR032675: Leucine-rich repeat domain superfamily	Plasma membrane	CS pos: 30-31. VEG-LF. Pr: 0.6940
A0A251RJJ6	MORF/ORRM1/DAG-like MORF domain-containing protein OS=Prunus persica OX=3760 GN=PRUPE_1G574100 PE=4 SV=1	PRUPE_1G574100	2.07906	1.75246	1.91674	1.17733	1.34909	1.26647	0.659834	0.00854174	0.0478381	down	GO:0006397 mRNA processing;GO:0016554 cytidine to uridine editing;GO:0080156 mitochondrial mRNA modification	GO:0005739 mitochondrion	--	--	--	--	--	Nucleus	--
A0A251RJL2	UDP-glucose:glycoprotein glucosyltransferase OS=Prunus persica OX=3760 GN=PRUPE_1G572000 PE=3 SV=1	PRUPE_1G572000	0	0	0	0.261974	0.225836	0.162481	inf	0.0175227	0.0707055	up	GO:0018279 protein N-linked glycosylation via asparagine;GO:0071712 ER-associated misfolded protein catabolic process	GO:0005783 endoplasmic reticulum;GO:0005788 endoplasmic reticulum lumen	GO:0003980 UDP-glucose:glycoprotein glucosyltransferase activity;GO:0051082 unfolded protein binding	G: Carbohydrate transport and metabolism	K11718	ko04141: Protein processing in endoplasmic reticulum	IPR040497: Glucosyltransferase 24, catalytic domain;IPR009448: UDP-glucose:Glycoprotein Glucosyltransferase;IPR040694: UGGT, thioredoxin-like domain 2;IPR029044: Nucleotide-diphospho-sugar transferases;IPR040693: UGGT, thioredoxin-like domain 1;IPR040525: UDP-glucose:glycoprotein glucosyltransferase, thioredoxin-like domain 4;IPR040692: UGGT, thioredoxin-like domain 3	vacuolar membrane	CS pos: 28-29. VSA-QN. Pr: 0.4407
A0A251RJL5	DRBM domain-containing protein OS=Prunus persica OX=3760 GN=PRUPE_1G533300 PE=4 SV=1	PRUPE_1G533300	0.440158	0.653722	0.510823	1.21827	1.12343	1.20458	2.20993	0.00322656	0.030738	up	GO:0006364 rRNA processing;GO:0006396 RNA processing;GO:0010468 regulation of gene expression	GO:0005634 nucleus	GO:0003725 double-stranded RNA binding;GO:0004525 ribonuclease III activity	--	--	--	IPR014720: Double-stranded RNA-binding domain;IPR044450: AtDRB-like, first double-stranded RNA binding domain, plant;IPR044451: AtDRB-like, second double-stranded RNA binding domain, plant	Nucleus	--
A0A251RM69	Plastid lipid-associated protein/fibrillin conserved domain-containing protein OS=Prunus persica OX=3760 GN=PRUPE_1G566700 PE=3 SV=1	PRUPE_1G566700	1.09455	1.20383	1.26494	0.724449	0.710837	0.695347	0.597934	0.0091913	0.0496286	down	--	--	--	--	--	--	IPR006843: Plastid lipid-associated protein/fibrillin conserved domain	chloroplast	--
D8L7V9	Epoxide hydrolase 3 OS=Prunus persica OX=3760 GN=eh3 PE=2 SV=1	eh3	0	0.277419	0.417224	0.617679	0.645825	0.894186	3.10619	0.0367202	0.105146	up	--	--	GO:0016787 hydrolase activity	I: Lipid transport and metabolism	--	--	IPR000073: Alpha/beta hydrolase fold-1;IPR029058: Alpha/Beta hydrolase fold;IPR000639: Epoxide hydrolase-like	Cytoplasm	--
E3W0H8	ATP synthase subunit alpha, chloroplastic OS=Prunus persica OX=3760 GN=atpA PE=3 SV=1	atpA	65.713	77.5307	70.816	25.5056	26.949	25.1126	0.362363	0.00469705	0.0363237	down	GO:0015986 proton motive force-driven ATP synthesis;GO:0051017 actin filament bundle assembly;GO:0051693 actin filament capping	GO:0005743 mitochondrial inner membrane;GO:0009535 chloroplast thylakoid membrane;GO:0045261 proton-transporting ATP synthase complex, catalytic core F(1)	GO:0005524 ATP binding;GO:0043531 ADP binding;GO:0046933 proton-transporting ATP synthase activity, rotational mechanism;GO:0046961 proton-transporting ATPase activity, rotational mechanism;GO:0051015 actin filament binding	C: Energy production and conversion	K02111	ko00190: Oxidative phosphorylation;ko00195: Photosynthesis;ko01100: Metabolic pathways	IPR023366: ATP synthase subunit alpha, N-terminal domain-like superfamily;IPR000793: ATP synthase, alpha subunit, C-terminal;IPR000194: ATPase, F1/V1/A1 complex, alpha/beta subunit, nucleotide-binding domain;IPR005294: ATP synthase, F1 complex, alpha subunit;IPR036121: ATPase, F1/V1/A1 complex, alpha/beta subunit, N-terminal domain superfamily;IPR004100: ATPase, F1/V1/A1 complex, alpha/beta subun…	Cytoplasm	--
E3W0H9	ATP synthase subunit b, chloroplastic OS=Prunus persica OX=3760 GN=atpF PE=3 SV=1	atpF	2.74948	3.37544	2.64201	1.65932	1.83539	1.74817	0.59803	0.0308708	0.095511	down	--	GO:0009535 chloroplast thylakoid membrane;GO:0016021 integral component of membrane;GO:0045263 proton-transporting ATP synthase complex, coupling factor F(o)	GO:0046933 proton-transporting ATP synthase activity, rotational mechanism	--	K02109	ko00190: Oxidative phosphorylation;ko00195: Photosynthesis;ko01100: Metabolic pathways	IPR002146: ATP synthase, F0 complex, subunit b/b', bacterial/chloroplast	Nucleus	--
E3W0L5	Small ribosomal subunit protein bS18c OS=Prunus persica OX=3760 GN=rps18 PE=3 SV=1	rps18	0.733835	0.763338	0.580256	0.0784427	0.323116	0.362758	0.367915	0.0198862	0.0753627	down	GO:0006412 translation	GO:0005840 ribosome;GO:0009507 chloroplast	GO:0003723 RNA binding;GO:0003735 structural constituent of ribosome	J: Translation, ribosomal structure and biogenesis	K02963	ko03010: Ribosome	IPR001648: Ribosomal protein S18;IPR036870: Ribosomal protein S18 superfamily;IPR018275: Ribosomal protein S18, conserved site	Nucleus	--
E3W0M9	Large ribosomal subunit protein uL14c OS=Prunus persica OX=3760 GN=rpl14 PE=3 SV=1	rpl14	1.47886	1.08867	1.16357	0.734361	0.598059	0.494223	0.489571	0.0166888	0.0688893	down	GO:0006412 translation	GO:0009507 chloroplast;GO:0015934 large ribosomal subunit	GO:0003735 structural constituent of ribosome;GO:0019843 rRNA binding	J: Translation, ribosomal structure and biogenesis	K02874	ko03010: Ribosome	IPR019972: Ribosomal protein L14P, conserved site;IPR000218: Ribosomal protein L14P;IPR036853: Ribosomal protein L14 superfamily;IPR005745: Ribosomal protein L14P, bacterial-type	Cytoplasm	--
E3W0N0	Large ribosomal subunit protein uL16c OS=Prunus persica OX=3760 GN=rpl16 PE=3 SV=1	rpl16	0.380849	0.31419	0.311862	0	0	0.185174	0.183905	0.0348803	0.10283	down	GO:0032543 mitochondrial translation	GO:0005762 mitochondrial large ribosomal subunit;GO:0009507 chloroplast	GO:0003735 structural constituent of ribosome;GO:0019843 rRNA binding	J: Translation, ribosomal structure and biogenesis	K02878	ko03010: Ribosome	IPR000114: Ribosomal protein L16;IPR020798: Ribosomal protein L16, conserved site;IPR036920: Ribosomal protein L10e/L16 superfamily;IPR016180: Ribosomal protein L10e/L16	chloroplast	--
E3W0N2	Large ribosomal subunit protein uL22c OS=Prunus persica OX=3760 GN=rpl22 PE=3 SV=1	rpl22	0.192905	0.158977	0.209217	0	0	0.0728818	0.129891	0.00809991	0.046921	down	GO:0006412 translation;GO:0042255 ribosome assembly	GO:0009507 chloroplast;GO:0015934 large ribosomal subunit	GO:0003735 structural constituent of ribosome;GO:0019843 rRNA binding	J: Translation, ribosomal structure and biogenesis	K02890	ko03010: Ribosome	IPR018260: Ribosomal protein L22/L17, conserved site;IPR036394: Ribosomal protein L22/L17 superfamily;IPR001063: Ribosomal protein L22/L17;IPR005727: Ribosomal protein L22, bacterial/chloroplast-type	Mitochondrion	--
I1U4K7	Polyphenol oxidase II OS=Prunus persica OX=3760 GN=PPOII PE=3 SV=1	PPOII	0.629525	0.527042	0.56117	1.06472	1.1942	1.12382	1.9693	0.000409533	0.0157058	up	GO:0046148 pigment biosynthetic process	--	GO:0004097 catechol oxidase activity;GO:0046872 metal ion binding	--	K00422	ko00350: Tyrosine metabolism;ko00950: Isoquinoline alkaloid biosynthesis;ko01100: Metabolic pathways;ko01110: Biosynthesis of secondary metabolites	IPR002227: Tyrosinase copper-binding domain;IPR022739: Polyphenol oxidase, central domain;IPR022740: Polyphenol oxidase, C-terminal;IPR008922: Di-copper centre-containing domain superfamily;IPR016213: Polyphenol oxidase	chloroplast	--
I3UIH9	Translation elongation factor 2 OS=Prunus persica OX=3760 GN=TEF2 PE=2 SV=1	TEF2	2.53767	1.95632	2.53692	3.4779	3.77544	3.68896	1.55631	0.010678	0.0537789	up	GO:0006414 translational elongation	GO:1990904 ribonucleoprotein complex	GO:0003746 translation elongation factor activity;GO:0003924 GTPase activity;GO:0005525 GTP binding;GO:0043022 ribosome binding	J: Translation, ribosomal structure and biogenesis	K03234	--	IPR000795: Translational (tr)-type GTP-binding domain;IPR005225: Small GTP-binding protein domain;IPR027417: P-loop containing nucleoside triphosphate hydrolase;IPR004161: Translation elongation factor EFTu-like, domain 2;IPR009000: Translation protein, beta-barrel domain superfamily;IPR035647: EF-G domain III/V-like;IPR041095: Elongation Factor G, domain II;IPR014721: Ribosomal protein S5 domain…	Cytoplasm	--
J9ZZR7	non-specific serine/threonine protein kinase OS=Prunus persica OX=3760 GN=PRUPE_8G048700 PE=2 SV=1	PRUPE_8G048700	0.0973349	0	0	0.175879	0.188865	0.202792	5.83076	0.034298	0.101711	up	GO:0006468 protein phosphorylation	GO:0016021 integral component of membrane	GO:0004675 transmembrane receptor protein serine/threonine kinase activity;GO:0005102 signaling receptor binding;GO:0005524 ATP binding	--	K13418	--	IPR001611: Leucine-rich repeat;IPR000719: Protein kinase domain;IPR011009: Protein kinase-like domain superfamily;IPR013210: Leucine-rich repeat-containing N-terminal, plant-type;IPR008271: Serine/threonine-protein kinase, active site;IPR032675: Leucine-rich repeat domain superfamily;IPR017441: Protein kinase, ATP binding site	Plasma membrane	CS pos: 27-28. VLA-NM. Pr: 0.7986
M1PYG9	Aspartate aminotransferase OS=Prunus persica OX=3760 GN=PRUPE_1G451900 PE=2 SV=1	PRUPE_1G451900	4.24296	5.16545	5.71867	8.17485	9.14708	8.95189	1.73687	0.00320731	0.0306848	up	GO:0006520 cellular amino acid metabolic process;GO:0009058 biosynthetic process	GO:0005739 mitochondrion	GO:0004069 L-aspartate:2-oxoglutarate aminotransferase activity;GO:0030170 pyridoxal phosphate binding	E: Amino acid transport and metabolism	K14454	ko00220: Arginine biosynthesis;ko00250: Alanine, aspartate and glutamate metabolism;ko00270: Cysteine and methionine metabolism;ko00330: Arginine and proline metabolism;ko00350: Tyrosine metabolism;ko00360: Phenylalanine metabolism;ko00400: Phenylalanine, tyrosine and tryptophan biosynthesis;ko00710: Carbon fixation by Calvin cycle;ko00950: Isoquinoline alkaloid biosynthesis;ko00960: Tropane, pip…	IPR004839: Aminotransferase, class I/classII;IPR015424: Pyridoxal phosphate-dependent transferase;IPR000796: Aspartate/other aminotransferase;IPR015421: Pyridoxal phosphate-dependent transferase, major domain;IPR015422: Pyridoxal phosphate-dependent transferase, small domain;IPR004838: Aminotransferases, class-I, pyridoxal-phosphate-binding site	chloroplast	--
M1PYH8	serine O-acetyltransferase OS=Prunus persica OX=3760 GN=SAT PE=2 SV=1	SAT	1.1122	1.22359	1.1253	0.708516	0.704934	0.656463	0.598053	0.00157681	0.0241124	down	GO:0006535 cysteine biosynthetic process from serine	GO:0005829 cytosol	GO:0009001 serine O-acetyltransferase activity	E: Amino acid transport and metabolism	K00640	ko00270: Cysteine and methionine metabolism;ko00543: Exopolysaccharide biosynthesis;ko00920: Sulfur metabolism;ko01100: Metabolic pathways;ko01110: Biosynthesis of secondary metabolites;ko01200: Carbon metabolism;ko01230: Biosynthesis of amino acids	IPR018357: Hexapeptide transferase, conserved site;IPR001451: Hexapeptide repeat;IPR010493: Serine acetyltransferase, N-terminal;IPR011004: Trimeric LpxA-like superfamily;IPR005881: Serine O-acetyltransferase;IPR045304: Serine acetyltransferase, LbH domain;IPR042122: Serine acetyltransferase, N-terminal domain superfamily	chloroplast	--
M1QDP5	S-adenosylmethionine synthase OS=Prunus persica OX=3760 GN=PRUPE_1G107000 PE=2 SV=1	PRUPE_1G107000	0	0.12258	0.389219	0.819571	0.624114	0.732581	4.25218	0.0240434	0.0827335	up	GO:0006556 S-adenosylmethionine biosynthetic process;GO:0006730 one-carbon metabolic process	GO:0005829 cytosol	GO:0004478 methionine adenosyltransferase activity;GO:0005524 ATP binding;GO:0046872 metal ion binding	H: Coenzyme transport and metabolism	K00789	ko00270: Cysteine and methionine metabolism;ko00999: Biosynthesis of various plant secondary metabolites;ko01100: Metabolic pathways;ko01110: Biosynthesis of secondary metabolites;ko01230: Biosynthesis of amino acids;ko01240: Biosynthesis of cofactors	IPR002133: S-adenosylmethionine synthetase;IPR022630: S-adenosylmethionine synthetase, C-terminal;IPR022636: S-adenosylmethionine synthetase superfamily;IPR022631: S-adenosylmethionine synthetase, conserved site;IPR022629: S-adenosylmethionine synthetase, central domain;IPR022628: S-adenosylmethionine synthetase, N-terminal	Cytoskeleton	--
M5VGN9	Uncharacterized protein OS=Prunus persica OX=3760 GN=PRUPE_3G134400 PE=3 SV=1	PRUPE_3G134400	1.9892	2.58052	2.66757	4.17426	4.88448	4.93114	1.93303	0.00243515	0.0273317	up	GO:0006351 transcription, DNA-templated	GO:0005665 RNA polymerase II, core complex;GO:0005666 RNA polymerase III complex;GO:0005736 RNA polymerase I complex	GO:0003677 DNA binding;GO:0003899 DNA-directed 5'-3' RNA polymerase activity	K: Transcription	K03014	ko03020: RNA polymerase;ko03420: Nucleotide excision repair	IPR036161: RPB6/omega subunit-like superfamily;IPR006111: Archaeal Rpo6/eukaryotic RPB6 RNA polymerase subunit;IPR028363: DNA-directed RNA polymerase, subunit RPB6;IPR006110: RNA polymerase, subunit omega/Rpo6/RPB6;IPR020708: DNA-directed RNA polymerase, 14-18kDa subunit, conserved site	Nucleus	--
M5VGQ0	Bet v I/Major latex protein domain-containing protein OS=Prunus persica OX=3760 GN=PRUPE_8G265500 PE=3 SV=1	PRUPE_8G265500	0.604165	0.781826	0.593076	1.78683	2.27447	2.60606	3.36894	0.0173864	0.0705358	up	GO:0006952 defense response;GO:0009607 response to biotic stimulus;GO:0009738 abscisic acid-activated signaling pathway;GO:0080163 regulation of protein serine/threonine phosphatase activity	GO:0005634 nucleus;GO:0005737 cytoplasm	GO:0004864 protein phosphatase inhibitor activity;GO:0010427 abscisic acid binding;GO:0038023 signaling receptor activity	--	K14496	ko04016: MAPK signaling pathway - plant;ko04075: Plant hormone signal transduction	IPR023393: START-like domain superfamily;IPR024949: Bet v I type allergen;IPR000916: Bet v I/Major latex protein	Cytoplasm	--
M5VH33	Uncharacterized protein OS=Prunus persica OX=3760 GN=PRUPE_8G254600 PE=3 SV=1	PRUPE_8G254600	0.458114	0.323113	0.371537	0.930127	1.03557	0.636847	2.25766	0.0445689	0.119178	up	--	--	GO:0097573 glutathione oxidoreductase activity	O: Posttranslational modification, protein turnover, chaperones	K03676	--	IPR011905: Glutaredoxin-like, plant II;IPR036249: Thioredoxin-like superfamily;IPR002109: Glutaredoxin	chloroplast	--
M5VHB0	Single-stranded DNA binding protein Ssb-like OB fold domain-containing protein OS=Prunus persica OX=3760 GN=PRUPE_3G134500 PE=4 SV=1	PRUPE_3G134500	5.85287	6.7139	7.6695	9.51696	10.5545	10.3999	1.50578	0.00878758	0.0483802	up	--	--	--	--	--	--	IPR012340: Nucleic acid-binding, OB-fold	Cytoplasm	--
M5VI72	Uncharacterized protein OS=Prunus persica OX=3760 GN=PRUPE_8G247300 PE=4 SV=1	PRUPE_8G247300	1.21513	1.10418	1.25264	2.32261	2.34216	2.39159	1.9755	0.000253614	0.0155886	up	--	GO:0005737 cytoplasm	--	S: Function unknown	--	--	IPR005607: BSD domain;IPR035925: BSD domain superfamily	Nucleus	--
M5VIQ8	DnaJ homolog subfamily C member 2 OS=Prunus persica OX=3760 GN=PRUPE_8G189400 PE=4 SV=1	PRUPE_8G189400	0.141046	0.0759172	0	0.312413	0.339528	0.271118	4.25445	0.0150842	0.0648304	up	GO:0006450 regulation of translational fidelity;GO:0051083 'de novo' cotranslational protein folding	GO:0005829 cytosol	GO:0030544 Hsp70 protein binding;GO:0043022 ribosome binding	O: Posttranslational modification, protein turnover, chaperones	K09522	--	IPR001005: SANT/Myb domain;IPR018253: DnaJ domain, conserved site;IPR017884: SANT domain;IPR009057: Homeobox-like domain superfamily;IPR001623: DnaJ domain;IPR036869: Chaperone J-domain superfamily	Nucleus	--
M5VIS3	Leucine-rich repeat-containing N-terminal plant-type domain-containing protein OS=Prunus persica OX=3760 GN=PRUPE_8G140900 PE=4 SV=1	PRUPE_8G140900	0.356843	0.431011	0.243638	0.690245	0.893774	0.725143	2.23866	0.00725945	0.0449033	up	--	--	--	R: General function prediction only	K13418	--	IPR001611: Leucine-rich repeat;IPR013210: Leucine-rich repeat-containing N-terminal, plant-type;IPR032675: Leucine-rich repeat domain superfamily	Extracell	CS pos: 22-23. AFS-TN. Pr: 0.7128
M5VIT6	Pectinesterase OS=Prunus persica OX=3760 GN=PRUPE_8G263900 PE=3 SV=1	PRUPE_8G263900	0.829735	1.20337	1.04309	3.98382	3.51513	4.10583	3.77245	0.000546235	0.0173517	up	GO:0042545 cell wall modification;GO:0045490 pectin catabolic process	--	GO:0030599 pectinesterase activity;GO:0045330 aspartyl esterase activity;GO:0046910 pectinesterase inhibitor activity	--	K01051	ko00040: Pentose and glucuronate interconversions;ko01100: Metabolic pathways	IPR006501: Pectinesterase inhibitor domain;IPR011050: Pectin lyase fold/virulence factor;IPR035513: Invertase/pectin methylesterase inhibitor domain superfamily;IPR012334: Pectin lyase fold;IPR033131: Pectinesterase, Asp active site;IPR000070: Pectinesterase, catalytic	chloroplast	CS pos: 24-25. SLA-AD. Pr: 0.8293
M5VJ82	SCP domain-containing protein OS=Prunus persica OX=3760 GN=PRUPE_8G153100 PE=4 SV=1	PRUPE_8G153100	4.0197	3.48551	3.22498	57.9806	57.1275	58.3087	16.1616	1.62016e-07	0.000726968	up	GO:0009607 response to biotic stimulus	GO:0005576 extracellular region	--	S: Function unknown	K13449	ko04016: MAPK signaling pathway - plant;ko04075: Plant hormone signal transduction;ko04626: Plant-pathogen interaction	IPR014044: CAP domain;IPR002413: Venom allergen 5-like;IPR018244: Allergen V5/Tpx-1-related, conserved site;IPR035940: CAP superfamily;IPR001283: Cysteine-rich secretory protein-related	Extracell	CS pos: 24-25. THA-QD. Pr: 0.9656
M5VJM1	Uncharacterized protein OS=Prunus persica OX=3760 GN=PRUPE_8G016000 PE=4 SV=1	PRUPE_8G016000	6.94366	6.58745	8.38297	18.4764	16.5106	15.9905	2.32624	0.000777933	0.0199093	up	--	GO:0046658 anchored component of plasma membrane	GO:0009055 electron transfer activity	--	--	--	IPR003245: Phytocyanin domain;IPR008972: Cupredoxin;IPR028871: Blue (type 1) copper protein, binding site;IPR041844: Plantacyanin	chloroplast	CS pos: 29-30. SNA-AT. Pr: 0.8297
M5VJP3	Bifunctional inhibitor/plant lipid transfer protein/seed storage helical domain-containing protein OS=Prunus persica OX=3760 GN=PRUPE_8G190500 PE=4 SV=1	PRUPE_8G190500	1.42609	1.31297	1.34761	2.22255	2.50291	2.64421	1.80334	0.0088013	0.0483963	up	GO:0009627 systemic acquired resistance	--	GO:0005504 fatty acid binding	--	--	--	IPR044741: Non-specific lipid-transfer protein-like;IPR016140: Bifunctional inhibitor/plant lipid transfer protein/seed storage helical domain;IPR036312: Bifunctional inhibitor/plant lipid transfer protein/seed storage helical domain superfamily	Mitochondrion	--
M5VJY5	Uncharacterized protein OS=Prunus persica OX=3760 GN=PRUPE_8G070200 PE=4 SV=1	PRUPE_8G070200	0	0	0	0.371982	0.334337	0.323917	inf	0.00180214	0.0249574	up	GO:0033396 beta-alanine biosynthetic process via 3-ureidopropionate	--	GO:0003837 beta-ureidopropionase activity;GO:0016811 hydrolase activity, acting on carbon-nitrogen (but not peptide) bonds, in linear amides	E: Amino acid transport and metabolism	K01431	ko00240: Pyrimidine metabolism;ko00410: beta-Alanine metabolism;ko00770: Pantothenate and CoA biosynthesis;ko01100: Metabolic pathways	IPR036526: Carbon-nitrogen hydrolase superfamily;IPR003010: Carbon-nitrogen hydrolase	Nucleus	--
M5VK52	Uncharacterized protein OS=Prunus persica OX=3760 GN=PRUPE_8G172900 PE=3 SV=1	PRUPE_8G172900	0.282752	0.373342	0.263082	0.507918	0.696278	0.493828	1.84733	0.0384871	0.108271	up	--	--	GO:0005507 copper ion binding;GO:0016491 oxidoreductase activity	Q: Secondary metabolites biosynthesis, transport and catabolism	K00423	ko00053: Ascorbate and aldarate metabolism;ko01100: Metabolic pathways	IPR011707: Multicopper oxidase, N-terminal;IPR034273: Ascorbate oxidase homologue, first cupredoxin domain;IPR008972: Cupredoxin;IPR034275: Ascorbate oxidase homologue, third cupredoxin domain;IPR011706: Multicopper oxidase, C-terminal;IPR034271: Ascorbate oxidase homologue, second cupredoxin domain;IPR001117: Multicopper oxidase, second cupredoxin domain	Extracell	CS pos: 18-19. AAA-ED. Pr: 0.9359
M5VKB2	Bifunctional inhibitor/plant lipid transfer protein/seed storage helical domain-containing protein OS=Prunus persica OX=3760 GN=PRUPE_8G102700 PE=4 SV=1	PRUPE_8G102700	0	0	0	0.471384	0.453676	0.45943	inf	0.00012768	0.0108094	up	GO:0009627 systemic acquired resistance	--	GO:0005504 fatty acid binding	--	--	--	IPR036312: Bifunctional inhibitor/plant lipid transfer protein/seed storage helical domain superfamily;IPR016140: Bifunctional inhibitor/plant lipid transfer protein/seed storage helical domain;IPR044741: Non-specific lipid-transfer protein-like	Extracell	CS pos: 24-25. SEA-ML. Pr: 0.8165
M5VKB3	Uncharacterized protein OS=Prunus persica OX=3760 GN=PRUPE_8G192700 PE=4 SV=1	PRUPE_8G192700	56.8215	57.5065	67.632	107.937	92.4561	98.0653	1.64024	0.00306164	0.0302567	up	--	--	--	T: Signal transduction mechanisms	--	--	IPR005018: DOMON domain;IPR045265: AIR12, DOMON domain	Extracell	CS pos: 28-29. AQA-AT. Pr: 0.9874
M5VKC1	UspA domain-containing protein OS=Prunus persica OX=3760 GN=PRUPE_8G095600 PE=4 SV=1	PRUPE_8G095600	34.1968	29.0129	29.4675	15.4242	18.5677	21.0829	0.594265	0.00576847	0.0405692	down	--	--	--	--	--	--	IPR006016: UspA	Cytoplasm	--
M5VKE0	Dienelactone hydrolase domain-containing protein OS=Prunus persica OX=3760 GN=PRUPE_8G245600 PE=4 SV=1	PRUPE_8G245600	6.7341	6.39626	6.2445	2.22449	1.94228	2.24079	0.330715	4.70186e-05	0.0078454	down	--	--	GO:0016787 hydrolase activity	R: General function prediction only	K01061	ko01100: Metabolic pathways	IPR002925: Dienelactone hydrolase;IPR029058: Alpha/Beta hydrolase fold	Cytoplasm	--
M5VKH7	Uncharacterized protein OS=Prunus persica OX=3760 GN=PRUPE_8G083000 PE=4 SV=1	PRUPE_8G083000	2.76449	2.68575	2.69637	1.30035	1.54535	1.52763	0.536829	0.0019625	0.025315	down	GO:0030433 ubiquitin-dependent ERAD pathway;GO:0071712 ER-associated misfolded protein catabolic process	GO:0034098 VCP-NPL4-UFD1 AAA ATPase complex	GO:0031593 polyubiquitin modification-dependent protein binding	O: Posttranslational modification, protein turnover, chaperones	K14016	ko04141: Protein processing in endoplasmic reticulum	IPR004854: Ubiquitin fusion degradation protein Ufd1-like;IPR042299: Ufd1-like, Nn domain	Cytoskeleton	--
M5VKK2	Alpha/beta hydrolase fold-3 domain-containing protein OS=Prunus persica OX=3760 GN=PRUPE_8G121900 PE=3 SV=1	PRUPE_8G121900	0.256924	0.212446	0.268542	0.488068	0.589712	0.573887	2.2383	0.00311258	0.0304609	up	--	--	GO:0016787 hydrolase activity	V: Defense mechanisms	K14493	ko04075: Plant hormone signal transduction	IPR033140: Lipase, GDXG, putative serine active site;IPR029058: Alpha/Beta hydrolase fold;IPR013094: Alpha/beta hydrolase fold-3	Cytoplasm	--
M5VKL4	SMARCC C-terminal domain-containing protein OS=Prunus persica OX=3760 GN=PRUPE_8G204400 PE=4 SV=1	PRUPE_8G204400	3.47247	4.46399	5.21755	7.71183	7.56315	7.34818	1.71987	0.0209636	0.0774826	up	GO:0010027 thylakoid membrane organization	GO:0009535 chloroplast thylakoid membrane	--	--	--	--	--	chloroplast	--
M5VKT1	Uncharacterized protein OS=Prunus persica OX=3760 GN=PRUPE_8G000400 PE=3 SV=1	PRUPE_8G000400	15.6384	14.6449	17.1184	1.85636	1.78044	1.39153	0.106079	0.00185932	0.0249749	down	GO:0006457 protein folding;GO:0009408 response to heat;GO:0009651 response to salt stress;GO:0042542 response to hydrogen peroxide;GO:0051259 protein complex oligomerization	--	GO:0043621 protein self-association;GO:0051082 unfolded protein binding	O: Posttranslational modification, protein turnover, chaperones	K13993	ko04141: Protein processing in endoplasmic reticulum	IPR008978: HSP20-like chaperone;IPR002068: Alpha crystallin/Hsp20 domain;IPR007052: CS domain	vacuolar membrane	CS pos: 25-26. SNA-SL. Pr: 0.7660
M5VKU4	Thaumatin-like protein 1b OS=Prunus persica OX=3760 GN=PRUPE_8G163200 PE=3 SV=1	PRUPE_8G163200	0.201354	0.166628	0.138309	0.506383	0.476227	0.402827	2.73645	0.00280364	0.0289417	up	GO:0006952 defense response	--	--	--	--	--	IPR001938: Thaumatin family;IPR037176: Osmotin/thaumatin-like superfamily	chloroplast	CS pos: 24-25. VNS-AS. Pr: 0.9527
M5VKY3	dCTP pyrophosphatase 1 OS=Prunus persica OX=3760 GN=PRUPE_8G191900 PE=4 SV=1	PRUPE_8G191900	0.10337	0	0	0.475542	0.469109	0.772025	16.6071	0.0231615	0.0818652	up	GO:0006253 dCTP catabolic process;GO:0042262 DNA protection	GO:0005829 cytosol	GO:0000287 magnesium ion binding;GO:0047840 dCTP diphosphatase activity	--	K16904	ko00240: Pyrimidine metabolism;ko01100: Metabolic pathways;ko01232: Nucleotide metabolism	IPR025984: dCTP pyrophosphatase 1;IPR004518: NTP pyrophosphohydrolase MazG, putative catalytic core	Cytoplasm	--
M5VKY8	Serine hydroxymethyltransferase OS=Prunus persica OX=3760 GN=PRUPE_8G013000 PE=3 SV=1	PRUPE_8G013000	0.154641	0	0.204646	0.320851	0.477835	0.343689	3.17957	0.0317255	0.0970363	up	GO:0006565 L-serine catabolic process;GO:0006730 one-carbon metabolic process;GO:0019264 glycine biosynthetic process from serine;GO:0035999 tetrahydrofolate interconversion;GO:0046653 tetrahydrofolate metabolic process;GO:0046655 folic acid metabolic process	GO:0005737 cytoplasm	GO:0004372 glycine hydroxymethyltransferase activity;GO:0008270 zinc ion binding;GO:0030170 pyridoxal phosphate binding;GO:0070905 serine binding	E: Amino acid transport and metabolism	K00600	ko00260: Glycine, serine and threonine metabolism;ko00460: Cyanoamino acid metabolism;ko00630: Glyoxylate and dicarboxylate metabolism;ko00670: One carbon pool by folate;ko01100: Metabolic pathways;ko01110: Biosynthesis of secondary metabolites;ko01200: Carbon metabolism;ko01230: Biosynthesis of amino acids;ko01240: Biosynthesis of cofactors	IPR015421: Pyridoxal phosphate-dependent transferase, major domain;IPR001085: Serine hydroxymethyltransferase;IPR039429: Serine hydroxymethyltransferase-like domain;IPR019798: Serine hydroxymethyltransferase, pyridoxal phosphate binding site;IPR015422: Pyridoxal phosphate-dependent transferase, small domain;IPR015424: Pyridoxal phosphate-dependent transferase	chloroplast	--
M5VL12	Sm domain-containing protein OS=Prunus persica OX=3760 GN=PRUPE_8G028400 PE=3 SV=1	PRUPE_8G028400	10.2684	10.7447	12.5153	19.2287	19.1541	17.2763	1.66005	0.00142536	0.0237085	up	GO:0000398 mRNA splicing, via spliceosome;GO:0033962 P-body assembly	GO:0000932 P-body;GO:0005688 U6 snRNP;GO:0046540 U4/U6 x U5 tri-snRNP complex;GO:0071011 precatalytic spliceosome;GO:0071013 catalytic step 2 spliceosome;GO:1990726 Lsm1-7-Pat1 complex	GO:0003723 RNA binding	A: RNA processing and modification	K12622	ko03018: RNA degradation;ko03040: Spliceosome	IPR010920: LSM domain superfamily;IPR034105: Sm-like protein Lsm3;IPR001163: LSM domain, eukaryotic/archaea-type	Cytoplasm	--
M5VL14	Uncharacterized protein OS=Prunus persica OX=3760 GN=PRUPE_8G271600 PE=4 SV=1	PRUPE_8G271600	2.40704	3.08566	3.59932	5.35153	5.43598	5.87667	1.83284	0.00826828	0.0470717	up	--	--	--	--	--	--	--	Nucleus	--
M5VL43	Pathogen-related protein OS=Prunus persica OX=3760 GN=PRUPE_8G020800 PE=4 SV=1	PRUPE_8G020800	0.624989	0.442489	0.638765	0.949387	0.937184	1.18974	1.80297	0.0134453	0.0610165	up	--	--	--	--	--	--	IPR032710: NTF2-like domain superfamily	Cytoplasm	--
M5VL99	Uncharacterized protein OS=Prunus persica OX=3760 GN=PRUPE_8G204500 PE=3 SV=1	PRUPE_8G204500	0.430811	0.651679	0	1.79091	1.68226	1.26821	4.38007	0.00874093	0.0482418	up	GO:0016192 vesicle-mediated transport	GO:0005737 cytoplasm;GO:0016021 integral component of membrane	--	U: Intracellular trafficking, secretion, and vesicular transport	K08511	--	IPR010908: Longin domain;IPR042855: v-SNARE, coiled-coil homology domain;IPR001388: Synaptobrevin-like;IPR011012: Longin-like domain superfamily	Extracell	--
M5VLG7	Uncharacterized protein OS=Prunus persica OX=3760 GN=PRUPE_8G174800 PE=4 SV=1	PRUPE_8G174800	0	0.113445	0	1.25099	0.93615	1.10073	28.9821	0.00283884	0.0291212	up	GO:0006355 regulation of transcription, DNA-templated	--	GO:0003677 DNA binding	--	--	--	IPR003441: NAC domain;IPR036093: NAC domain superfamily	Nucleus	--
M5VLI6	Uncharacterized protein OS=Prunus persica OX=3760 GN=PRUPE_8G171400 PE=4 SV=1	PRUPE_8G171400	0.138955	0.166571	0.241065	0.0704743	0.0918632	0	0.297	0.0364258	0.104704	down	GO:0019438 aromatic compound biosynthetic process;GO:0032259 methylation	--	GO:0008171 O-methyltransferase activity;GO:0008757 S-adenosylmethionine-dependent methyltransferase activity;GO:0046983 protein dimerization activity	R: General function prediction only	K22588	ko00380: Tryptophan metabolism;ko01100: Metabolic pathways;ko01110: Biosynthesis of secondary metabolites	IPR036388: Winged helix-like DNA-binding domain superfamily;IPR016461: O-methyltransferase COMT-type;IPR012967: Plant methyltransferase dimerisation;IPR001077: O-methyltransferase domain;IPR029063: S-adenosyl-L-methionine-dependent methyltransferase superfamily;IPR036390: Winged helix DNA-binding domain superfamily	Cytoplasm	--
M5VLL1	Uncharacterized protein OS=Prunus persica OX=3760 GN=PRUPE_8G131800 PE=4 SV=1	PRUPE_8G131800	0.426058	0.236224	0.265778	0.538323	0.558373	0.571841	1.79788	0.0492302	0.127098	up	--	--	--	R: General function prediction only	K12486	ko04144: Endocytosis	IPR035892: C2 domain superfamily;IPR000008: C2 domain	Nucleus	--
M5VLL5	Dehydrin OS=Prunus persica OX=3760 GN=PRUPE_8G173200 PE=3 SV=1	PRUPE_8G173200	0	0	0	0.326973	0.198449	0.168311	inf	0.0415216	0.113871	up	GO:0009414 response to water deprivation;GO:0009631 cold acclimation;GO:0009737 response to abscisic acid	GO:0016020 membrane	GO:0046872 metal ion binding	--	--	--	IPR030513: Dehydrin, conserved site;IPR000167: Dehydrin	Nucleus	--
M5VLY6	Adenylyl cyclase-associated protein OS=Prunus persica OX=3760 GN=PRUPE_8G097900 PE=3 SV=1	PRUPE_8G097900	3.16357	3.22693	2.98461	1.78319	2.02633	1.8144	0.599879	0.000292857	0.0156915	down	GO:0007010 cytoskeleton organization;GO:0019933 cAMP-mediated signaling;GO:0045761 regulation of adenylate cyclase activity	GO:0005737 cytoplasm	GO:0003779 actin binding;GO:0008179 adenylate cyclase binding	Z: Cytoskeleton;T: Signal transduction mechanisms	K17261	--	IPR018106: CAP, conserved site, N-terminal;IPR036222: Adenylate cyclase-associated CAP, N-terminal domain superfamily;IPR016098: Cyclase-associated protein CAP/septum formation inhibitor MinC, C-terminal;IPR017901: C-CAP/cofactor C-like domain;IPR006599: CARP motif;IPR036223: Adenylate cyclase-associated CAP, C-terminal superfamily;IPR013912: Adenylate cyclase-associated CAP, C-terminal;IPR013992…	chloroplast	--
M5VLZ4	Purple acid phosphatase OS=Prunus persica OX=3760 GN=PRUPE_8G089100 PE=3 SV=1	PRUPE_8G089100	0.301087	0.32549	0.43933	0.825876	0.897269	0.770414	2.33938	0.00117449	0.0223302	up	--	--	GO:0003993 acid phosphatase activity;GO:0046872 metal ion binding	G: Carbohydrate transport and metabolism	K22390	--	IPR025733: Iron/zinc purple acid phosphatase-like C-terminal domain;IPR029052: Metallo-dependent phosphatase-like;IPR041792: Purple acid phosphatase, metallophosphatase domain;IPR015914: Purple acid phosphatase, N-terminal;IPR004843: Calcineurin-like phosphoesterase domain, ApaH type;IPR008963: Purple acid phosphatase-like, N-terminal	vacuolar membrane	CS pos: 30-31. CNG-GK. Pr: 0.3420
M5VM21	Senescence domain-containing protein OS=Prunus persica OX=3760 GN=PRUPE_8G164100 PE=4 SV=1	PRUPE_8G164100	2.75065	2.62222	2.93011	0.982594	1.18415	1.02983	0.384991	0.000213847	0.014346	down	--	GO:0005886 plasma membrane	--	--	K19366	ko04144: Endocytosis	IPR009686: Senescence/spartin-associated, C-terminal	chloroplast	--
M5VMM7	NmrA-like domain-containing protein OS=Prunus persica OX=3760 GN=PRUPE_8G094500 PE=3 SV=1	PRUPE_8G094500	25.5744	29.128	28.3892	14.6167	14.3086	14.1406	0.518293	0.00586183	0.0408432	down	GO:0009807 lignan biosynthetic process	--	GO:0050664 oxidoreductase activity, acting on NAD(P)H, oxygen as acceptor	--	K23050	--	IPR008030: NmrA-like domain;IPR045312: Phenylcoumaran benzylic ether reductase-like;IPR036291: NAD(P)-binding domain superfamily	chloroplast	CS pos: 26-27. LLP-FP. Pr: 0.1746
M5VMP2	Uncharacterized protein OS=Prunus persica OX=3760 GN=PRUPE_8G137300 PE=4 SV=1	PRUPE_8G137300	7.14499	6.41243	6.49533	9.60195	10.395	10.6253	1.52708	0.00114855	0.0223097	up	GO:0005975 carbohydrate metabolic process	--	GO:0004560 alpha-L-fucosidase activity	--	K15923	ko00511: Other glycan degradation	IPR012341: Six-hairpin glycosidase-like superfamily;IPR016518: Alpha-L-fucosidase;IPR027414: Glycosyl hydrolase family 95, N-terminal domain;IPR008928: Six-hairpin glycosidase superfamily	Nucleus	--
M5VMX0	Translocon-associated protein subunit alpha OS=Prunus persica OX=3760 GN=PRUPE_8G160800 PE=3 SV=1	PRUPE_8G160800	3.54657	3.99459	5.52663	8.30143	8.35942	9.3181	1.98802	0.00729501	0.0449033	up	--	GO:0005783 endoplasmic reticulum;GO:0005789 endoplasmic reticulum membrane;GO:0016021 integral component of membrane	--	U: Intracellular trafficking, secretion, and vesicular transport	K13249	ko04141: Protein processing in endoplasmic reticulum	IPR005595: Translocon-associated protein (TRAP), alpha subunit	Plasma membrane	CS pos: 26-27. ARG-QS. Pr: 0.8489
M5VN05	Uncharacterized protein OS=Prunus persica OX=3760 GN=PRUPE_8G033500 PE=4 SV=1	PRUPE_8G033500	4.52199	5.11265	5.14189	8.30082	8.64701	8.15067	1.69854	0.000278108	0.0156915	up	--	GO:0005737 cytoplasm	GO:0015035 protein-disulfide reductase activity;GO:0016491 oxidoreductase activity;GO:0016671 oxidoreductase activity, acting on a sulfur group of donors, disulfide as acceptor	O: Posttranslational modification, protein turnover, chaperones	K03671	--	IPR017937: Thioredoxin, conserved site;IPR013766: Thioredoxin domain;IPR036249: Thioredoxin-like superfamily;IPR005746: Thioredoxin	chloroplast	--
M5VN06	NAD-dependent epimerase/dehydratase domain-containing protein OS=Prunus persica OX=3760 GN=PRUPE_8G214700 PE=4 SV=1	PRUPE_8G214700	0.101766	0.216265	0.225781	0.287417	0.421224	0.439963	2.11213	0.0335451	0.100478	up	GO:1901006 ubiquinone-6 biosynthetic process	GO:0005739 mitochondrion	GO:0044877 protein-containing complex binding	C: Energy production and conversion	K03953	ko00190: Oxidative phosphorylation;ko01100: Metabolic pathways	IPR001509: NAD-dependent epimerase/dehydratase;IPR036291: NAD(P)-binding domain superfamily	chloroplast	--
M5VN53	Heat shock factor binding protein OS=Prunus persica OX=3760 GN=PRUPE_8G258100 PE=3 SV=1	PRUPE_8G258100	7.25836	8.84416	7.77488	13.9885	11.9462	12.9631	1.62907	0.00316444	0.030601	up	GO:0070370 cellular heat acclimation	GO:0005634 nucleus;GO:0005829 cytosol	GO:0003714 transcription corepressor activity	--	K19765	--	IPR009643: Heat shock factor binding 1	Nucleus	--
M5VN71	Cytochrome c oxidase subunit 5C OS=Prunus persica OX=3760 GN=PRUPE_8G266700 PE=3 SV=1	PRUPE_8G266700	2.84314	2.19698	5.42193	8.13651	7.42106	7.77847	2.23054	0.0437575	0.117581	up	--	GO:0005746 mitochondrial respirasome;GO:0016021 integral component of membrane	--	--	--	--	IPR008432: Cytochrome c oxidase subunit 5c	Cytoplasm	--
M5VND4	Polyadenylate-binding protein OS=Prunus persica OX=3760 GN=PRUPE_8G129400 PE=3 SV=1	PRUPE_8G129400	0.7474	0.925039	0.713187	1.57532	1.42617	1.54542	1.90596	0.00140958	0.0237085	up	--	GO:0005634 nucleus;GO:0005829 cytosol;GO:1990904 ribonucleoprotein complex	GO:0003723 RNA binding;GO:0003730 mRNA 3'-UTR binding;GO:0008143 poly(A) binding;GO:0008266 poly(U) RNA binding	A: RNA processing and modification;J: Translation, ribosomal structure and biogenesis	K13126	ko03015: mRNA surveillance pathway;ko03018: RNA degradation	IPR012677: Nucleotide-binding alpha-beta plait domain superfamily;IPR006515: Polyadenylate binding protein, human types 1, 2, 3, 4;IPR002004: Polyadenylate-binding protein/Hyperplastic disc protein;IPR035979: RNA-binding domain superfamily;IPR045305: PABP, RNA recognition motif 2;IPR000504: RNA recognition motif domain;IPR036053: PABC (PABP) domain;IPR003954: RNA recognition motif domain, eukaryo…	Peroxisome	--
M5VNV6	Uncharacterized protein OS=Prunus persica OX=3760 GN=PRUPE_8G186700 PE=4 SV=1	PRUPE_8G186700	0	0	0.305477	1.06697	0.738191	1.02659	9.26996	0.0044005	0.0356019	up	GO:0006468 protein phosphorylation	GO:0016021 integral component of membrane	GO:0004672 protein kinase activity;GO:0005524 ATP binding	--	K13415	ko04075: Plant hormone signal transduction	IPR032675: Leucine-rich repeat domain superfamily;IPR000719: Protein kinase domain;IPR013210: Leucine-rich repeat-containing N-terminal, plant-type;IPR011009: Protein kinase-like domain superfamily	Plasma membrane	CS pos: 36-37. VES-DI. Pr: 0.3760
M5VNW2	Laccase OS=Prunus persica OX=3760 GN=PRUPE_8G047100 PE=3 SV=1	PRUPE_8G047100	0	0	0	8.00884	7.22152	8.27862	inf	0.00163358	0.024226	up	GO:0046274 lignin catabolic process	GO:0048046 apoplast	GO:0005507 copper ion binding;GO:0016491 oxidoreductase activity;GO:0052716 hydroquinone:oxygen oxidoreductase activity	Q: Secondary metabolites biosynthesis, transport and catabolism	K05909	--	IPR001117: Multicopper oxidase, second cupredoxin domain;IPR008972: Cupredoxin;IPR011706: Multicopper oxidase, C-terminal;IPR034288: Laccase, first cupredoxin domain;IPR011707: Multicopper oxidase, N-terminal;IPR002355: Multicopper oxidase, copper-binding site;IPR034289: Laccase, third cupredoxin domain;IPR017761: Laccase;IPR034285: Laccase, second cupredoxin domain	Cytoplasm	CS pos: 25-26. SNA-NG. Pr: 0.6427
M5VP46	Uncharacterized protein OS=Prunus persica OX=3760 GN=PRUPE_8G107100 PE=3 SV=1	PRUPE_8G107100	0.374187	0.379687	0.41144	0.135691	0.265323	0.214736	0.528399	0.0309288	0.095511	down	GO:0000027 ribosomal large subunit assembly;GO:0006412 translation	GO:0022625 cytosolic large ribosomal subunit	GO:0003735 structural constituent of ribosome	J: Translation, ribosomal structure and biogenesis	K02866	ko03010: Ribosome	IPR001197: Ribosomal protein L10e;IPR016180: Ribosomal protein L10e/L16;IPR036920: Ribosomal protein L10e/L16 superfamily;IPR018255: Ribosomal protein L10e, conserved site	chloroplast_Mitochondrion	--
M5VP72	Uncharacterized protein OS=Prunus persica OX=3760 GN=PRUPE_8G071500 PE=4 SV=1	PRUPE_8G071500	1.63658	1.52428	1.48723	2.512	2.93547	2.5837	1.72784	0.00767089	0.0456922	up	--	--	--	S: Function unknown	K22759	--	IPR010625: CHCH;IPR009069: Cysteine alpha-hairpin motif superfamily	chloroplast	--
M5VP84	Uncharacterized protein OS=Prunus persica OX=3760 GN=PRUPE_8G209700 PE=4 SV=1	PRUPE_8G209700	0.349451	0.46921	0.204142	0.566917	0.684782	0.755831	1.96277	0.0296681	0.0931894	up	--	GO:0016021 integral component of membrane	--	--	--	--	--	Plasma membrane	--
M5VPA7	PPM-type phosphatase domain-containing protein OS=Prunus persica OX=3760 GN=PRUPE_8G060100 PE=4 SV=1	PRUPE_8G060100	0.390799	0.462292	0.384285	0.619379	0.677324	0.766597	1.66748	0.00951558	0.050409	up	GO:0006470 protein dephosphorylation	--	GO:0004722 protein serine/threonine phosphatase activity	T: Signal transduction mechanisms	K17506	--	IPR036457: PPM-type phosphatase-like domain superfamily;IPR001932: PPM-type phosphatase-like domain	Cytoplasm	--
M5VPA8	Uncharacterized protein OS=Prunus persica OX=3760 GN=PRUPE_8G261700 PE=3 SV=1	PRUPE_8G261700	2.02066	2.14831	1.83223	4.64423	4.59252	4.4219	2.27598	4.66304e-05	0.0078454	up	GO:0002181 cytoplasmic translation	GO:0005840 ribosome	GO:0003723 RNA binding;GO:0003735 structural constituent of ribosome	J: Translation, ribosomal structure and biogenesis	K02891	ko03010: Ribosome	IPR002671: Ribosomal protein L22e;IPR038526: Ribosomal protein L22e superfamily	Cytoplasm	--
M5VPK4	Purple acid phosphatase OS=Prunus persica OX=3760 GN=PRUPE_7G250300 PE=3 SV=1	PRUPE_7G250300	2.40525	1.94796	2.30448	3.6588	3.78615	3.53932	1.64986	0.00272283	0.0286121	up	--	--	GO:0003993 acid phosphatase activity;GO:0046872 metal ion binding	G: Carbohydrate transport and metabolism	K22390	--	IPR041792: Purple acid phosphatase, metallophosphatase domain;IPR015914: Purple acid phosphatase, N-terminal;IPR029052: Metallo-dependent phosphatase-like;IPR025733: Iron/zinc purple acid phosphatase-like C-terminal domain;IPR008963: Purple acid phosphatase-like, N-terminal;IPR004843: Calcineurin-like phosphoesterase domain, ApaH type	chloroplast	CS pos: 30-31. GNA-GI. Pr: 0.6101
M5VPU2	Uncharacterized protein OS=Prunus persica OX=3760 GN=PRUPE_7G259000 PE=4 SV=1	PRUPE_7G259000	0.177641	0.379467	0.602175	0.820804	0.866239	1.04363	2.35548	0.0311887	0.096115	up	GO:0005975 carbohydrate metabolic process;GO:0006032 chitin catabolic process	GO:0005576 extracellular region	GO:0004568 chitinase activity;GO:0008061 chitin binding	G: Carbohydrate transport and metabolism	K01183	ko00520: Amino sugar and nucleotide sugar metabolism;ko01100: Metabolic pathways	IPR017853: Glycoside hydrolase superfamily;IPR001223: Glycoside hydrolase family 18, catalytic domain;IPR029070: Chitinase insertion domain superfamily;IPR011583: Chitinase II	Extracell	CS pos: 26-27. STG-QT. Pr: 0.5250
M5VPZ7	Uncharacterized protein OS=Prunus persica OX=3760 GN=PRUPE_8G190400 PE=4 SV=1	PRUPE_8G190400	12.0181	16.0543	17.3812	45.2574	42.1012	45.0341	2.91271	0.000317248	0.0156915	up	--	--	--	--	--	--	IPR029068: Glyoxalase/Bleomycin resistance protein/Dihydroxybiphenyl dioxygenase;IPR004360: Glyoxalase/fosfomycin resistance/dioxygenase domain;IPR037523: Vicinal oxygen chelate (VOC) domain	Cytoplasm	--
M5VQ17	Ribosomal protein S11 OS=Prunus persica OX=3760 GN=PRUPE_8G075800 PE=3 SV=1	PRUPE_8G075800	0	0	0	0.252379	0.270532	0.135264	inf	0.0353625	0.103436	up	GO:0000028 ribosomal small subunit assembly;GO:0000462 maturation of SSU-rRNA from tricistronic rRNA transcript (SSU-rRNA, 5.8S rRNA, LSU-rRNA);GO:0006412 translation	GO:0005763 mitochondrial small ribosomal subunit	GO:0003735 structural constituent of ribosome;GO:0048027 mRNA 5'-UTR binding;GO:0070181 small ribosomal subunit rRNA binding	--	K02948	ko03010: Ribosome	IPR001971: Ribosomal protein S11;IPR036967: Ribosomal protein S11 superfamily	Nucleus	--
M5VQ57	Uncharacterized protein OS=Prunus persica OX=3760 GN=PRUPE_7G226700 PE=4 SV=1	PRUPE_7G226700	0.629292	1.03518	0.699238	2.2098	1.85348	1.88542	2.51668	0.00219664	0.026711	up	--	--	--	--	--	--	--	Nucleus	--
M5VQ69	Uncharacterized protein OS=Prunus persica OX=3760 GN=PRUPE_8G263100 PE=4 SV=1	PRUPE_8G263100	0.322712	0.234626	0.327695	0.55182	0.734541	0.724668	2.27227	0.0113212	0.0553962	up	--	--	--	--	--	--	IPR004926: Late embryogenesis abundant protein, LEA_3 subgroup	Cytoplasm	--
M5VQB1	Peroxidase OS=Prunus persica OX=3760 GN=PRUPE_7G173700 PE=3 SV=1	PRUPE_7G173700	3.45734	3.72546	4.00836	2.50771	2.01358	2.28014	0.607751	0.0024858	0.0273317	down	GO:0006979 response to oxidative stress;GO:0042744 hydrogen peroxide catabolic process	GO:0005576 extracellular region	GO:0004601 peroxidase activity;GO:0020037 heme binding;GO:0046872 metal ion binding	--	K00430	ko00940: Phenylpropanoid biosynthesis;ko01100: Metabolic pathways;ko01110: Biosynthesis of secondary metabolites	IPR033905: Secretory peroxidase;IPR002016: Haem peroxidase;IPR019793: Peroxidases heam-ligand binding site;IPR010255: Haem peroxidase superfamily;IPR000823: Plant peroxidase	Extracell	CS pos: 24-25. ITA-LS. Pr: 0.5037
M5VQG4	GrpE protein homolog OS=Prunus persica OX=3760 GN=PRUPE_7G026500 PE=3 SV=1	PRUPE_7G026500	6.09244	8.11237	7.90611	11.0231	11.1706	11.0509	1.50354	0.0281092	0.0908125	up	GO:0006457 protein folding;GO:0030150 protein import into mitochondrial matrix	GO:0001405 PAM complex, Tim23 associated import motor;GO:0009507 chloroplast	GO:0000774 adenyl-nucleotide exchange factor activity;GO:0042803 protein homodimerization activity;GO:0051082 unfolded protein binding;GO:0051087 chaperone binding	O: Posttranslational modification, protein turnover, chaperones	K03687	--	IPR009012: GrpE nucleotide exchange factor, head;IPR000740: GrpE nucleotide exchange factor;IPR013805: GrpE nucleotide exchange factor, coiled-coil	chloroplast	--
M5VQJ3	Serine aminopeptidase S33 domain-containing protein OS=Prunus persica OX=3760 GN=PRUPE_7G208200 PE=4 SV=1	PRUPE_7G208200	3.20486	3.41156	2.89811	1.98765	1.87249	1.80611	0.595536	0.00744425	0.0449979	down	--	--	--	I: Lipid transport and metabolism	K06889	--	IPR029058: Alpha/Beta hydrolase fold;IPR022742: Serine aminopeptidase, S33	Cytoplasm	--
M5VQN7	Uncharacterized protein OS=Prunus persica OX=3760 GN=PRUPE_7G118500 PE=3 SV=1	PRUPE_7G118500	1.96751	1.55345	1.90821	4.94194	4.57895	4.71594	2.62229	8.07587e-05	0.00988726	up	--	--	--	--	--	--	IPR013087: Zinc finger C2H2-type;IPR036236: Zinc finger C2H2 superfamily;IPR041232: Nucleoplasmin-like domain	Nucleus	--
M5VQQ9	Dehydrin OS=Prunus persica OX=3760 GN=PRUPE_7G161000 PE=3 SV=1	PRUPE_7G161000	0.70847	0.733678	0.838481	0.13658	0.082103	0.123336	0.149967	0.00120229	0.0225255	down	GO:0009414 response to water deprivation;GO:0009631 cold acclimation;GO:0009737 response to abscisic acid	--	GO:0046872 metal ion binding	--	--	--	IPR030513: Dehydrin, conserved site;IPR000167: Dehydrin	Nucleus	--
M5VQR0	L-ascorbate peroxidase OS=Prunus persica OX=3760 GN=PRUPE_7G171200 PE=3 SV=1	PRUPE_7G171200	1.4669	1.88864	1.73002	2.18876	2.8856	2.66011	1.52087	0.0298004	0.0934412	up	GO:0000302 response to reactive oxygen species;GO:0034599 cellular response to oxidative stress;GO:0042744 hydrogen peroxide catabolic process	GO:0009507 chloroplast;GO:0016021 integral component of membrane	GO:0004601 peroxidase activity;GO:0016688 L-ascorbate peroxidase activity;GO:0020037 heme binding;GO:0046872 metal ion binding	--	K00434	ko00053: Ascorbate and aldarate metabolism;ko00480: Glutathione metabolism;ko01100: Metabolic pathways	IPR019793: Peroxidases heam-ligand binding site;IPR002016: Haem peroxidase;IPR019794: Peroxidase, active site;IPR010255: Haem peroxidase superfamily;IPR002207: Class I peroxidase	Cytoplasm	--
M5VQR4	NAD(P)H dehydrogenase (quinone) OS=Prunus persica OX=3760 GN=PRUPE_7G149400 PE=3 SV=1	PRUPE_7G149400	0.158249	0.204219	0.157236	0.37404	0.256082	0.396116	1.97466	0.0475167	0.124555	up	--	--	GO:0003955 NAD(P)H dehydrogenase (quinone) activity;GO:0010181 FMN binding	R: General function prediction only	K03809	ko00130: Ubiquinone and other terpenoid-quinone biosynthesis;ko01100: Metabolic pathways;ko01110: Biosynthesis of secondary metabolites;ko01240: Biosynthesis of cofactors	IPR029039: Flavoprotein-like superfamily;IPR008254: Flavodoxin/nitric oxide synthase;IPR005025: NADPH-dependent FMN reductase-like;IPR010089: Flavoprotein WrbA-like	Nucleus	--
M5VQU4	Uncharacterized protein OS=Prunus persica OX=3760 GN=PRUPE_7G051200 PE=3 SV=1	PRUPE_7G051200	9.94864	10.3689	11.2803	27.678	25.7678	33.8735	2.76346	0.0150453	0.0647252	up	GO:0006952 defense response	GO:0005576 extracellular region	--	--	--	--	IPR001938: Thaumatin family;IPR017949: Thaumatin, conserved site;IPR037176: Osmotin/thaumatin-like superfamily	Extracell	CS pos: 23-24. AHA-AT. Pr: 0.9573
M5VQW0	Methyltransferase type 11 domain-containing protein OS=Prunus persica OX=3760 GN=PRUPE_7G045000 PE=4 SV=1	PRUPE_7G045000	1.01925	1.32944	0.985085	0.488112	0.376348	0.398761	0.378916	0.0171731	0.0701	down	GO:0071704 organic substance metabolic process	--	GO:0008168 methyltransferase activity	R: General function prediction only	--	--	IPR029063: S-adenosyl-L-methionine-dependent methyltransferase superfamily;IPR013216: Methyltransferase type 11	Cytoplasm	--
M5VQW6	Late embryogenesis abundant protein LEA-2 subgroup domain-containing protein OS=Prunus persica OX=3760 GN=PRUPE_7G097200 PE=4 SV=1	PRUPE_7G097200	0.429557	0.273037	0.430563	0.521354	0.635805	0.745863	1.6794	0.0391178	0.109475	up	GO:0098542 defense response to other organism	GO:0009506 plasmodesma;GO:0016021 integral component of membrane;GO:0046658 anchored component of plasma membrane	--	--	--	--	IPR004864: Late embryogenesis abundant protein, LEA_2 subgroup	Golgi apparatus	--
M5VQZ1	Uncharacterized protein OS=Prunus persica OX=3760 GN=PRUPE_7G203100 PE=3 SV=1	PRUPE_7G203100	3.09956	3.15587	3.55636	6.16914	5.10376	5.68881	1.72871	0.00717408	0.0446465	up	GO:0015031 protein transport;GO:0032509 endosome transport via multivesicular body sorting pathway;GO:0045324 late endosome to vacuole transport	GO:0000815 ESCRT III complex;GO:0005771 multivesicular body	--	U: Intracellular trafficking, secretion, and vesicular transport	K12191	ko04144: Endocytosis	IPR005024: Snf7 family	Mitochondrion	--
M5VR04	Water stress and hypersensitive response domain-containing protein OS=Prunus persica OX=3760 GN=PRUPE_7G271000 PE=3 SV=1	PRUPE_7G271000	11.6244	10.3671	12.5689	4.44394	4.57087	4.27136	0.384434	0.00714908	0.0446255	down	GO:0009269 response to desiccation	--	--	--	--	--	IPR004864: Late embryogenesis abundant protein, LEA_2 subgroup;IPR013990: Water stress and hypersensitive response domain	Cytoplasm	--
M5VR15	Uncharacterized protein OS=Prunus persica OX=3760 GN=PRUPE_7G093500 PE=3 SV=1	PRUPE_7G093500	0.548252	0.413674	0.433958	1.10399	1.14254	1.0262	2.34456	0.00039565	0.0157058	up	GO:0006886 intracellular protein transport;GO:0006887 exocytosis;GO:0006906 vesicle fusion;GO:0048278 vesicle docking	GO:0005886 plasma membrane;GO:0012505 endomembrane system;GO:0016021 integral component of membrane;GO:0031201 SNARE complex	GO:0000149 SNARE binding;GO:0005484 SNAP receptor activity	U: Intracellular trafficking, secretion, and vesicular transport	K08486	ko04130: SNARE interactions in vesicular transport	IPR006012: Syntaxin/epimorphin, conserved site;IPR000727: Target SNARE coiled-coil homology domain;IPR010989: SNARE;IPR006011: Syntaxin, N-terminal domain	Golgi apparatus	--
M5VR42	Uncharacterized protein OS=Prunus persica OX=3760 GN=PRUPE_7G252100 PE=4 SV=1	PRUPE_7G252100	0.504098	0.498243	0.520832	0.784947	0.691838	0.885066	1.55061	0.0359305	0.10408	up	GO:0048364 root development	--	GO:0050355 triphosphatase activity	--	--	--	IPR023577: CYTH domain;IPR033469: CYTH-like domain superfamily	Cytoplasm	--
M5VR64	Uncharacterized protein OS=Prunus persica OX=3760 GN=PRUPE_7G020000 PE=4 SV=1	PRUPE_7G020000	60.2773	68.9576	71.7183	100.161	98.5097	107.637	1.52427	0.00163824	0.024226	up	GO:0006612 protein targeting to membrane	GO:0005737 cytoplasm;GO:0005854 nascent polypeptide-associated complex	GO:0051082 unfolded protein binding	K: Transcription	K03626	--	IPR038187: NAC A/B domain superfamily;IPR002715: Nascent polypeptide-associated complex NAC domain;IPR044034: Nascent polypeptide-associated complex subunit alpha-like, UBA domain	Nucleus	--
M5VR71	Uncharacterized protein OS=Prunus persica OX=3760 GN=PRUPE_7G271700 PE=4 SV=1	PRUPE_7G271700	0.40373	0.178669	0.634942	1.18448	1.23115	1.11733	2.90219	0.0224729	0.0806686	up	--	--	--	O: Posttranslational modification, protein turnover, chaperones	K19045	--	IPR001841: Zinc finger, RING-type;IPR013083: Zinc finger, RING/FYVE/PHD-type	Nucleus	--
M5VRH4	Ribosomal protein eL8/eL30/eS12/Gadd45 domain-containing protein OS=Prunus persica OX=3760 GN=PRUPE_5G003200 PE=3 SV=1	PRUPE_5G003200	20.708	26.4766	25.7989	43.1089	44.6227	42.782	1.78826	0.00523771	0.0385444	up	GO:0000398 mRNA splicing, via spliceosome;GO:0000470 maturation of LSU-rRNA;GO:0030490 maturation of SSU-rRNA	GO:0005730 nucleolus;GO:0031428 box C/D RNP complex;GO:0032040 small-subunit processome;GO:0046540 U4/U6 x U5 tri-snRNP complex;GO:0071011 precatalytic spliceosome	GO:0003723 RNA binding	A: RNA processing and modification;J: Translation, ribosomal structure and biogenesis	K12845	ko03008: Ribosome biogenesis in eukaryotes;ko03040: Spliceosome	IPR029064: 50S ribosomal protein L30e-like;IPR004037: Ribosomal protein L7Ae conserved site;IPR002415: H/ACA ribonucleoprotein complex, subunit Nhp2-like;IPR004038: Ribosomal protein L7Ae/L30e/S12e/Gadd45;IPR018492: Ribosomal protein L7Ae/L8/Nhp2 family	Cytoplasm	--
M5VRJ4	Phosphoglycerate mutase family protein OS=Prunus persica OX=3760 GN=PRUPE_2G124000 PE=4 SV=1	PRUPE_2G124000	5.22308	4.04947	4.10985	2.7804	2.85437	3.23617	0.66288	0.0453473	0.12061	down	--	--	--	G: Carbohydrate transport and metabolism	--	--	IPR012398: PRIB5;IPR013078: Histidine phosphatase superfamily, clade-1;IPR029033: Histidine phosphatase superfamily	Cytoplasm	--
M5VRN0	Histone H4 OS=Prunus persica OX=3760 GN=PRUPE_2G232000 PE=3 SV=1	PRUPE_2G232000	57.4115	62.4911	33.0036	9.63763	19.673	17.4181	0.305604	0.048533	0.126141	down	--	GO:0000786 nucleosome;GO:0005634 nucleus	GO:0003677 DNA binding;GO:0030527 structural constituent of chromatin;GO:0046982 protein heterodimerization activity	B: Chromatin structure and dynamics	K11254	--	IPR009072: Histone-fold;IPR001951: Histone H4;IPR019809: Histone H4, conserved site;IPR035425: CENP-T/Histone H4, histone fold	Nucleus	--
M5VRN8	Uncharacterized protein OS=Prunus persica OX=3760 GN=PRUPE_2G129800 PE=3 SV=1	PRUPE_2G129800	0.974261	0.977696	1.09287	0.630524	0.662915	0.516798	0.594529	0.00235945	0.0272857	down	GO:0000338 protein deneddylation;GO:0010387 COP9 signalosome assembly	GO:0008180 COP9 signalosome	--	O: Posttranslational modification, protein turnover, chaperones;T: Signal transduction mechanisms	K12180	--	IPR000717: Proteasome component (PCI) domain	Cytoplasm	--
M5VS72	Uncharacterized protein OS=Prunus persica OX=3760 GN=PRUPE_7G258500 PE=4 SV=1	PRUPE_7G258500	0.329335	0.254351	0.255675	0.603841	0.630785	0.668582	2.26745	0.000493138	0.0170208	up	GO:0005975 carbohydrate metabolic process;GO:0006032 chitin catabolic process	GO:0005576 extracellular region	GO:0004568 chitinase activity;GO:0008061 chitin binding	G: Carbohydrate transport and metabolism	K01183	ko00520: Amino sugar and nucleotide sugar metabolism;ko01100: Metabolic pathways	IPR001223: Glycoside hydrolase family 18, catalytic domain;IPR029070: Chitinase insertion domain superfamily;IPR017853: Glycoside hydrolase superfamily;IPR011583: Chitinase II	Extracell	CS pos: 27-28. SSG-QT. Pr: 0.5332
M5VS86	Eukaryotic translation initiation factor 5A OS=Prunus persica OX=3760 GN=PRUPE_7G262400 PE=3 SV=1	PRUPE_7G262400	33.8735	33.8276	44.2557	56.561	61.6178	57.9261	1.57297	0.0140381	0.0624891	up	GO:0045901 positive regulation of translational elongation;GO:0045905 positive regulation of translational termination	--	GO:0003723 RNA binding;GO:0003746 translation elongation factor activity;GO:0043022 ribosome binding	J: Translation, ribosomal structure and biogenesis	K03263	--	IPR001884: Translation elongation factor IF5A-like;IPR012340: Nucleic acid-binding, OB-fold;IPR008991: Translation protein SH3-like domain superfamily;IPR019769: Translation elongation factor, IF5A, hypusine site;IPR014722: Ribosomal protein L2, domain 2;IPR020189: Translation elongation factor, IF5A C-terminal	Cytoplasm	--
M5VSP4	Fructose-bisphosphate aldolase OS=Prunus persica OX=3760 GN=PRUPE_7G165400 PE=3 SV=1	PRUPE_7G165400	1.83722	1.43817	1.72352	0.727981	0.652192	0.471963	0.370508	0.00321479	0.030691	down	GO:0006096 glycolytic process;GO:0030388 fructose 1,6-bisphosphate metabolic process	GO:0005829 cytosol	GO:0004332 fructose-bisphosphate aldolase activity	G: Carbohydrate transport and metabolism	K01623	ko00010: Glycolysis / Gluconeogenesis;ko00030: Pentose phosphate pathway;ko00051: Fructose and mannose metabolism;ko00710: Carbon fixation by Calvin cycle;ko01100: Metabolic pathways;ko01110: Biosynthesis of secondary metabolites;ko01200: Carbon metabolism;ko01230: Biosynthesis of amino acids	IPR013785: Aldolase-type TIM barrel;IPR000741: Fructose-bisphosphate aldolase, class-I;IPR029768: Fructose-bisphosphate aldolase class-I active site	chloroplast	--
M5VTP4	Uncharacterized protein OS=Prunus persica OX=3760 GN=PRUPE_7G094700 PE=3 SV=1	PRUPE_7G094700	2.39838	2.53614	2.04477	3.97013	4.13899	4.31328	1.7799	0.000959851	0.0214271	up	GO:0006468 protein phosphorylation	GO:0016021 integral component of membrane	GO:0004674 protein serine/threonine kinase activity;GO:0005524 ATP binding	--	K00924	ko04075: Plant hormone signal transduction	IPR001245: Serine-threonine/tyrosine-protein kinase, catalytic domain;IPR003591: Leucine-rich repeat, typical subtype;IPR032675: Leucine-rich repeat domain superfamily;IPR000719: Protein kinase domain;IPR013210: Leucine-rich repeat-containing N-terminal, plant-type;IPR001611: Leucine-rich repeat;IPR008271: Serine/threonine-protein kinase, active site;IPR017441: Protein kinase, ATP binding site;IP…	Plasma membrane	CS pos: 23-24. VLC-AT. Pr: 0.7150
M5VU07	Uncharacterized protein OS=Prunus persica OX=3760 GN=PRUPE_7G173900 PE=3 SV=1	PRUPE_7G173900	0.353446	0.403977	0.313412	0.937521	1.12852	0.992405	2.85613	0.00236732	0.0273064	up	GO:0006508 proteolysis	--	GO:0004190 aspartic-type endopeptidase activity	O: Posttranslational modification, protein turnover, chaperones	K22683	--	IPR001461: Aspartic peptidase A1 family;IPR001969: Aspartic peptidase, active site;IPR021109: Aspartic peptidase domain superfamily;IPR032799: Xylanase inhibitor, C-terminal;IPR033121: Peptidase family A1 domain;IPR032861: Xylanase inhibitor, N-terminal	chloroplast	CS pos: 35-36. CSG-FG. Pr: 0.3958
M5VUL7	Tetratricopeptide SHNi-TPR domain-containing protein OS=Prunus persica OX=3760 GN=PRUPE_7G145400 PE=3 SV=1	PRUPE_7G145400	3.3506	3.99567	4.82958	6.5037	6.09807	6.77618	1.59151	0.017104	0.0700385	up	GO:0006335 DNA replication-dependent chromatin assembly;GO:0034080 CENP-A containing chromatin assembly	GO:0005654 nucleoplasm	GO:0042393 histone binding	B: Chromatin structure and dynamics;D: Cell cycle control, cell division, chromosome partitioning	K11372	--	IPR011990: Tetratricopeptide-like helical domain superfamily;IPR019734: Tetratricopeptide repeat	Nucleus	--
M5VUN1	Leucine-rich repeat-containing N-terminal plant-type domain-containing protein OS=Prunus persica OX=3760 GN=PRUPE_7G072600 PE=3 SV=1	PRUPE_7G072600	10.0749	10.209	12.6139	17.9591	19.7081	20.7898	1.77692	0.00186845	0.0249749	up	--	--	--	--	K13466	ko04626: Plant-pathogen interaction	IPR032675: Leucine-rich repeat domain superfamily;IPR001611: Leucine-rich repeat;IPR013210: Leucine-rich repeat-containing N-terminal, plant-type	Extracell	CS pos: 24-25. ALS-EL. Pr: 0.9541
M5VVH0	beta-ketoacyl-[acyl-carrier-protein] synthase I OS=Prunus persica OX=3760 GN=PRUPE_7G193900 PE=3 SV=1	PRUPE_7G193900	0	0	0	0.0968314	0.121371	0.112194	inf	0.00419831	0.0350145	up	GO:0006633 fatty acid biosynthetic process	--	GO:0004315 3-oxoacyl-[acyl-carrier-protein] synthase activity	I: Lipid transport and metabolism;Q: Secondary metabolites biosynthesis, transport and catabolism	K09458	ko00061: Fatty acid biosynthesis;ko00780: Biotin metabolism;ko01100: Metabolic pathways;ko01212: Fatty acid metabolism;ko01240: Biosynthesis of cofactors	IPR016039: Thiolase-like;IPR017568: 3-oxoacyl-[acyl-carrier-protein] synthase 2;IPR020841: Polyketide synthase, beta-ketoacyl synthase domain;IPR014031: Beta-ketoacyl synthase, C-terminal;IPR014030: Beta-ketoacyl synthase, N-terminal;IPR018201: Beta-ketoacyl synthase, active site;IPR000794: Beta-ketoacyl synthase	chloroplast	CS pos: 23-24. VTC-DG. Pr: 0.3216
M5VVI2	Acetolactate synthase OS=Prunus persica OX=3760 GN=PRUPE_8G001300 PE=3 SV=1	PRUPE_8G001300	0	0.0621243	0.158847	0.247869	0.317876	0.303741	3.93484	0.0270944	0.0888687	up	GO:0009097 isoleucine biosynthetic process;GO:0009099 valine biosynthetic process;GO:0009635 response to herbicide	GO:0005948 acetolactate synthase complex	GO:0000287 magnesium ion binding;GO:0003984 acetolactate synthase activity;GO:0030976 thiamine pyrophosphate binding;GO:0050660 flavin adenine dinucleotide binding	E: Amino acid transport and metabolism;H: Coenzyme transport and metabolism	K01652	ko00290: Valine, leucine and isoleucine biosynthesis;ko00650: Butanoate metabolism;ko00660: C5-Branched dibasic acid metabolism;ko00770: Pantothenate and CoA biosynthesis;ko01100: Metabolic pathways;ko01110: Biosynthesis of secondary metabolites;ko01210: 2-Oxocarboxylic acid metabolism;ko01230: Biosynthesis of amino acids	IPR029035: DHS-like NAD/FAD-binding domain superfamily;IPR000399: TPP-binding enzyme, conserved site;IPR012001: Thiamine pyrophosphate enzyme, N-terminal TPP-binding domain;IPR012846: Acetolactate synthase, large subunit, biosynthetic;IPR029061: Thiamin diphosphate-binding fold;IPR011766: Thiamine pyrophosphate enzyme, C-terminal TPP-binding;IPR012000: Thiamine pyrophosphate enzyme, central domai…	chloroplast	--
M5VVP9	Subtilisin-like protease OS=Prunus persica OX=3760 GN=PRUPE_7G197100 PE=3 SV=1	PRUPE_7G197100	0.773424	1.16366	1.96627	3.87338	3.09131	3.05343	2.56654	0.0116222	0.056074	up	GO:0006508 proteolysis;GO:0009610 response to symbiotic fungus	--	GO:0004252 serine-type endopeptidase activity	--	K25898	--	IPR036852: Peptidase S8/S53 domain superfamily;IPR010259: Peptidase S8 propeptide/proteinase inhibitor I9;IPR034197: Cucumisin-like catalytic domain;IPR041469: Subtilisin-like protease, fibronectin type-III domain;IPR023828: Peptidase S8, subtilisin, Ser-active site;IPR003137: PA domain;IPR037045: Peptidase S8 propeptide/proteinase inhibitor I9 superfamily;IPR000209: Peptidase S8/S53 domain;IPR01…	chloroplast	CS pos: 23-24. AMA-KQ. Pr: 0.9183
M5VVT5	Uncharacterized protein OS=Prunus persica OX=3760 GN=PRUPE_7G173400 PE=4 SV=1	PRUPE_7G173400	0	0	0	0.0656312	0.0822466	0.0973677	inf	0.0123368	0.0582325	up	--	--	GO:0003723 RNA binding	O: Posttranslational modification, protein turnover, chaperones;J: Translation, ribosomal structure and biogenesis	K18757	--	IPR036388: Winged helix-like DNA-binding domain superfamily;IPR006630: La-type HTH domain;IPR036390: Winged helix DNA-binding domain superfamily	Nucleus	--
M5VW19	NADH:flavin oxidoreductase/NADH oxidase N-terminal domain-containing protein OS=Prunus persica OX=3760 GN=PRUPE_7G200800 PE=3 SV=1	PRUPE_7G200800	0.542613	0.520744	0.441201	1.19885	1.03101	1.18747	2.27132	0.00155606	0.0241124	up	GO:0009620 response to fungus;GO:0009695 jasmonic acid biosynthetic process;GO:0010193 response to ozone;GO:0031408 oxylipin biosynthetic process;GO:0048443 stamen development	GO:0005777 peroxisome	GO:0010181 FMN binding;GO:0016491 oxidoreductase activity;GO:0016629 12-oxophytodienoate reductase activity	C: Energy production and conversion;R: General function prediction only	K05894	ko00592: alpha-Linolenic acid metabolism;ko01100: Metabolic pathways;ko01110: Biosynthesis of secondary metabolites	IPR001155: NADH:flavin oxidoreductase/NADH oxidase, N-terminal;IPR013785: Aldolase-type TIM barrel	chloroplast	--
M5VW91	Peroxidase OS=Prunus persica OX=3760 GN=PRUPE_8G251100 PE=3 SV=1	PRUPE_8G251100	0.496075	0	0	1.42307	1.70908	1.54914	9.43667	0.00515994	0.0384341	up	GO:0006979 response to oxidative stress;GO:0042744 hydrogen peroxide catabolic process	GO:0005576 extracellular region;GO:0009505 plant-type cell wall	GO:0004601 peroxidase activity;GO:0020037 heme binding;GO:0046872 metal ion binding	--	K00430	ko00940: Phenylpropanoid biosynthesis;ko01100: Metabolic pathways;ko01110: Biosynthesis of secondary metabolites	IPR033905: Secretory peroxidase;IPR002016: Haem peroxidase;IPR000823: Plant peroxidase;IPR019793: Peroxidases heam-ligand binding site;IPR010255: Haem peroxidase superfamily	chloroplast	CS pos: 21-22. CQG-GQ. Pr: 0.8078
M5VWS3	Protein kinase domain-containing protein OS=Prunus persica OX=3760 GN=PRUPE_7G166100 PE=4 SV=1	PRUPE_7G166100	0.28653	0.425739	0.421868	0.582758	0.76729	0.712712	1.81879	0.0131233	0.0602876	up	GO:0006468 protein phosphorylation	GO:0005886 plasma membrane;GO:0016021 integral component of membrane	GO:0004672 protein kinase activity;GO:0005524 ATP binding	--	K27590	--	IPR000719: Protein kinase domain;IPR032675: Leucine-rich repeat domain superfamily;IPR001611: Leucine-rich repeat;IPR011009: Protein kinase-like domain superfamily;IPR013210: Leucine-rich repeat-containing N-terminal, plant-type;IPR003591: Leucine-rich repeat, typical subtype	Plasma membrane	CS pos: 22-23. SWA-QR. Pr: 0.8731
M5VWX1	Uncharacterized protein OS=Prunus persica OX=3760 GN=PRUPE_7G194300 PE=3 SV=1	PRUPE_7G194300	26.4776	27.1197	30.1411	44.2155	40.1869	41.9905	1.50938	0.000939288	0.0213938	up	GO:0051085 chaperone cofactor-dependent protein refolding;GO:1901671 positive regulation of superoxide dismutase activity	GO:0005759 mitochondrial matrix;GO:0009507 chloroplast;GO:0009536 plastid	GO:0005524 ATP binding;GO:0046872 metal ion binding;GO:0046914 transition metal ion binding;GO:0051082 unfolded protein binding;GO:0051087 chaperone binding;GO:0140662 ATP-dependent protein folding chaperone	O: Posttranslational modification, protein turnover, chaperones	K04078	--	IPR020818: GroES chaperonin family;IPR011032: GroES-like superfamily;IPR018369: Chaperonin GroES, conserved site;IPR037124: GroES chaperonin superfamily;IPR017416: Chaperonin Cpn20	chloroplast	--
M5VX07	Fibronectin type III-like domain-containing protein OS=Prunus persica OX=3760 GN=PRUPE_8G143900 PE=3 SV=1	PRUPE_8G143900	5.62368	6.24673	6.27778	4.05423	3.61263	3.74843	0.629004	0.00193707	0.0252748	down	GO:0031222 arabinan catabolic process;GO:0045493 xylan catabolic process	GO:0005576 extracellular region	GO:0009044 xylan 1,4-beta-xylosidase activity;GO:0046556 alpha-L-arabinofuranosidase activity	--	K15920	ko00520: Amino sugar and nucleotide sugar metabolism;ko01100: Metabolic pathways	IPR002772: Glycoside hydrolase family 3 C-terminal domain;IPR026891: Fibronectin type III-like domain;IPR001764: Glycoside hydrolase, family 3, N-terminal;IPR013783: Immunoglobulin-like fold;IPR036962: Glycoside hydrolase, family 3, N-terminal domain superfamily;IPR036881: Glycoside hydrolase family 3 C-terminal domain superfamily;IPR017853: Glycoside hydrolase superfamily	vacuolar membrane	CS pos: 23-24. IFA-QQ. Pr: 0.9069
M5VXF6	Large ribosomal subunit protein uL11m OS=Prunus persica OX=3760 GN=PRUPE_8G126100 PE=3 SV=1	PRUPE_8G126100	0.310364	0.162468	0	0.841441	0.464943	0.540483	3.90597	0.0376867	0.106419	up	GO:0006412 translation	GO:0015934 large ribosomal subunit	GO:0003735 structural constituent of ribosome;GO:0070180 large ribosomal subunit rRNA binding	J: Translation, ribosomal structure and biogenesis	K02867	ko03010: Ribosome	IPR036769: Ribosomal protein L11, C-terminal domain superfamily;IPR000911: Ribosomal protein L11/L12;IPR020783: Ribosomal protein L11, C-terminal;IPR020784: Ribosomal protein L11, N-terminal;IPR036796: Ribosomal protein L11/L12, N-terminal domain superfamily;IPR006519: Ribosomal protein L11, bacterial-type	chloroplast	--
M5VXP5	Ras-related protein Rab7 OS=Prunus persica OX=3760 GN=PRUPE_8G098400 PE=3 SV=1	PRUPE_8G098400	1.75803	2.35826	2.28682	3.33054	3.48247	3.07162	1.54372	0.0103156	0.0526478	up	--	GO:0005774 vacuolar membrane	GO:0003924 GTPase activity;GO:0005525 GTP binding	R: General function prediction only	K07897	ko04144: Endocytosis;ko04145: Phagosome;ko04148: Efferocytosis	IPR027417: P-loop containing nucleoside triphosphate hydrolase;IPR001806: Small GTPase;IPR005225: Small GTP-binding protein domain	chloroplast	--
M5VXQ1	Laccase OS=Prunus persica OX=3760 GN=PRUPE_6G242000 PE=3 SV=1	PRUPE_6G242000	0.134057	0.192997	0.128981	0	0	0.0540625	0.118549	0.0083791	0.0473514	down	GO:0046274 lignin catabolic process	GO:0048046 apoplast	GO:0005507 copper ion binding;GO:0016491 oxidoreductase activity;GO:0052716 hydroquinone:oxygen oxidoreductase activity	Q: Secondary metabolites biosynthesis, transport and catabolism	K05909	--	IPR008972: Cupredoxin;IPR002355: Multicopper oxidase, copper-binding site;IPR017761: Laccase;IPR034289: Laccase, third cupredoxin domain;IPR034285: Laccase, second cupredoxin domain;IPR034288: Laccase, first cupredoxin domain;IPR011706: Multicopper oxidase, C-terminal;IPR001117: Multicopper oxidase, second cupredoxin domain;IPR011707: Multicopper oxidase, N-terminal;IPR033138: Multicopper oxidase…	vacuolar membrane	CS pos: 27-28. CQA-WP. Pr: 0.4998
M5VXT9	PsbP C-terminal domain-containing protein OS=Prunus persica OX=3760 GN=PRUPE_8G017800 PE=4 SV=1	PRUPE_8G017800	1.43399	1.08793	1.43429	0.636895	0.500798	0.645088	0.450627	0.0142705	0.062937	down	GO:0015979 photosynthesis	GO:0009654 photosystem II oxygen evolving complex;GO:0019898 extrinsic component of membrane	GO:0005509 calcium ion binding	--	--	--	IPR016123: Mog1/PsbP, alpha/beta/alpha sandwich;IPR002683: PsbP, C-terminal	chloroplast	--
M5VXX3	Metallothionein-like protein OS=Prunus persica OX=3760 GN=PRUPE_6G077900 PE=3 SV=1	PRUPE_6G077900	0.320754	0.112018	0.346245	1.91699	1.55788	1.68719	6.62637	0.000600951	0.0175095	up	--	--	GO:0046872 metal ion binding	P: Inorganic ion transport and metabolism	--	--	IPR000347: Metallothionein, family 15, plant	chloroplast	--
M5VXY0	7,8-dihydroneopterin aldolase OS=Prunus persica OX=3760 GN=PRUPE_7G091600 PE=3 SV=1	PRUPE_7G091600	0.98654	0.815025	0.741997	0.488484	0.449059	0.494347	0.562947	0.0321653	0.0978884	down	GO:0046654 tetrahydrofolate biosynthetic process;GO:0046656 folic acid biosynthetic process	GO:0005737 cytoplasm	GO:0004150 dihydroneopterin aldolase activity	--	K01633	ko00790: Folate biosynthesis;ko01100: Metabolic pathways;ko01240: Biosynthesis of cofactors	IPR006157: Dihydroneopterin aldolase/epimerase domain;IPR043133: GTP cyclohydrolase I, C-terminal/NADPH-dependent 7-cyano-7-deazaguanine reductase;IPR006156: Dihydroneopterin aldolase	Cytoskeleton	--
M5VY27	Ribulose bisphosphate carboxylase/oxygenase activase, chloroplastic OS=Prunus persica OX=3760 GN=PRUPE_6G070800 PE=3 SV=1	PRUPE_6G070800	1.98442	2.14085	2.03934	0.664208	0.654379	0.71005	0.329078	0.000299753	0.0156915	down	--	GO:0009570 chloroplast stroma	GO:0005524 ATP binding;GO:0016887 ATP hydrolysis activity;GO:0046863 ribulose-1,5-bisphosphate carboxylase/oxygenase activator activity	O: Posttranslational modification, protein turnover, chaperones	--	--	IPR027417: P-loop containing nucleoside triphosphate hydrolase;IPR003959: ATPase, AAA-type, core	chloroplast	--
M5VY48	Arginine biosynthesis bifunctional protein ArgJ, chloroplastic OS=Prunus persica OX=3760 GN=PRUPE_6G250400 PE=3 SV=1	PRUPE_6G250400	5.8811	5.30959	6.08281	9.44783	9.72399	9.50813	1.66034	0.0014757	0.0240987	up	GO:0006526 arginine biosynthetic process;GO:0006592 ornithine biosynthetic process	GO:0009507 chloroplast	GO:0004042 acetyl-CoA:L-glutamate N-acetyltransferase activity;GO:0004358 glutamate N-acetyltransferase activity;GO:0103045 methione N-acyltransferase activity	E: Amino acid transport and metabolism	K00620	ko00220: Arginine biosynthesis;ko01100: Metabolic pathways;ko01110: Biosynthesis of secondary metabolites;ko01210: 2-Oxocarboxylic acid metabolism;ko01230: Biosynthesis of amino acids	IPR016117: ArgJ-like domain superfamily;IPR042195: ArgJ beta chain, C-terminal domain;IPR002813: Arginine biosynthesis protein ArgJ	chloroplast	--
M5VY64	serine--tRNA ligase OS=Prunus persica OX=3760 GN=PRUPE_6G327000 PE=4 SV=1	PRUPE_6G327000	0.663536	0.75266	0.984305	1.46515	1.26312	1.33855	1.69416	0.0123551	0.0582325	up	GO:0006434 seryl-tRNA aminoacylation	GO:0005829 cytosol	GO:0000049 tRNA binding;GO:0004828 serine-tRNA ligase activity;GO:0005524 ATP binding	J: Translation, ribosomal structure and biogenesis	K01875	ko00970: Aminoacyl-tRNA biosynthesis	IPR033729: Serine-tRNA ligase catalytic core domain;IPR002317: Serine-tRNA ligase, type1;IPR010978: Class I and II aminoacyl-tRNA synthetase, tRNA-binding arm;IPR045864: Class II Aminoacyl-tRNA synthetase/Biotinyl protein ligase (BPL) and lipoyl protein ligase (LPL);IPR006195: Aminoacyl-tRNA synthetase, class II;IPR002314: Aminoacyl-tRNA synthetase, class II (G/ P/ S/T);IPR042103: Serine-tRNA syn…	Cytoplasm	--
M5VYB5	Amidase domain-containing protein OS=Prunus persica OX=3760 GN=PRUPE_6G327700 PE=3 SV=1	PRUPE_6G327700	0	0	0	0.138958	0.0980855	0.13517	inf	0.0108646	0.0544079	up	--	--	GO:0016811 hydrolase activity, acting on carbon-nitrogen (but not peptide) bonds, in linear amides	J: Translation, ribosomal structure and biogenesis	K01426	ko00330: Arginine and proline metabolism;ko00360: Phenylalanine metabolism;ko00380: Tryptophan metabolism;ko01100: Metabolic pathways	IPR020556: Amidase, conserved site;IPR036928: Amidase signature (AS) superfamily;IPR023631: Amidase signature domain	Cytoplasm	--
M5VYK9	NAD(P)-binding domain-containing protein OS=Prunus persica OX=3760 GN=PRUPE_6G070200 PE=4 SV=1	PRUPE_6G070200	3.49348	3.6874	3.76416	2.00118	2.06677	1.91983	0.547076	0.000341445	0.0156915	down	--	--	--	G: Carbohydrate transport and metabolism	--	--	IPR016040: NAD(P)-binding domain;IPR036291: NAD(P)-binding domain superfamily	chloroplast	--
M5VYU7	Fructose-bisphosphate aldolase OS=Prunus persica OX=3760 GN=PRUPE_6G029500 PE=3 SV=1	PRUPE_6G029500	1.2126	1.3192	1.48773	0.281354	0.316423	0.408202	0.250273	0.00185749	0.0249749	down	GO:0006096 glycolytic process;GO:0030388 fructose 1,6-bisphosphate metabolic process	GO:0005829 cytosol	GO:0004332 fructose-bisphosphate aldolase activity	G: Carbohydrate transport and metabolism	K01623	ko00010: Glycolysis / Gluconeogenesis;ko00030: Pentose phosphate pathway;ko00051: Fructose and mannose metabolism;ko00710: Carbon fixation by Calvin cycle;ko01100: Metabolic pathways;ko01110: Biosynthesis of secondary metabolites;ko01200: Carbon metabolism;ko01230: Biosynthesis of amino acids	IPR000741: Fructose-bisphosphate aldolase, class-I;IPR029768: Fructose-bisphosphate aldolase class-I active site;IPR013785: Aldolase-type TIM barrel	Cytoplasm	--
M5VYZ3	cyanoalanine nitrilase OS=Prunus persica OX=3760 GN=PRUPE_6G137600 PE=3 SV=1	PRUPE_6G137600	0.283272	0.281731	0.336731	0.623384	0.732752	0.853038	2.44992	0.0168689	0.0695049	up	GO:0006807 nitrogen compound metabolic process;GO:0051410 detoxification of nitrogen compound	--	GO:0000257 nitrilase activity;GO:0018822 nitrile hydratase activity;GO:0047427 cyanoalanine nitrilase activity	E: Amino acid transport and metabolism	K13035	ko00460: Cyanoamino acid metabolism;ko01100: Metabolic pathways;ko01110: Biosynthesis of secondary metabolites	IPR000132: Nitrilase/cyanide hydratase, conserved site;IPR044149: Nitrilase/Cyanide hydratase;IPR003010: Carbon-nitrogen hydrolase;IPR036526: Carbon-nitrogen hydrolase superfamily	Cytoplasm	--
M5VZ22	ubiquitinyl hydrolase 1 OS=Prunus persica OX=3760 GN=PRUPE_6G269800 PE=4 SV=1	PRUPE_6G269800	0.337039	0.429628	0.440895	0.225414	0.234779	0.279277	0.612366	0.024813	0.0843712	down	GO:0016579 protein deubiquitination	GO:0005634 nucleus	GO:0004843 cysteine-type deubiquitinase activity	R: General function prediction only	K11863	ko04141: Protein processing in endoplasmic reticulum	IPR006155: Josephin domain	Nucleus	--
M5VZ34	Dolichyl-diphosphooligosaccharide--protein glycosyltransferase 48 kDa subunit OS=Prunus persica OX=3760 GN=PRUPE_8G102600 PE=3 SV=1	PRUPE_8G102600	0.41637	0.76068	0.835233	1.10299	1.29834	1.22654	1.80286	0.0367098	0.105146	up	GO:0018279 protein N-linked glycosylation via asparagine	GO:0008250 oligosaccharyltransferase complex;GO:0016021 integral component of membrane	--	O: Posttranslational modification, protein turnover, chaperones	K12670	ko00510: N-Glycan biosynthesis;ko00513: Various types of N-glycan biosynthesis;ko01100: Metabolic pathways;ko04141: Protein processing in endoplasmic reticulum	IPR005013: Dolichyl-diphosphooligosaccharide--protein glycosyltransferase 48kDa subunit;IPR029062: Class I glutamine amidotransferase-like	Plasma membrane	CS pos: 21-22. THS-FS. Pr: 0.8860
M5VZ41	Uncharacterized protein OS=Prunus persica OX=3760 GN=PRUPE_6G343100 PE=3 SV=1	PRUPE_6G343100	0	0.0959184	0	0.161186	0.245931	0.155527	5.86587	0.0232532	0.0818652	up	--	GO:0005634 nucleus	GO:0003700 DNA-binding transcription factor activity	--	K25784	--	IPR004827: Basic-leucine zipper domain;IPR046347: Basic-leucine zipper domain superfamily;IPR020983: Basic leucine-zipper, C-terminal	Nucleus	--
M5VZ44	Protein FATTY ACID EXPORT 3, chloroplastic OS=Prunus persica OX=3760 GN=PRUPE_6G294000 PE=3 SV=1	PRUPE_6G294000	12.8975	13.8642	13.8764	19.65	21.333	21.2635	1.53173	0.00103616	0.0217278	up	GO:0009793 embryo development ending in seed dormancy;GO:0015908 fatty acid transport;GO:0019217 regulation of fatty acid metabolic process;GO:1905885 positive regulation of triglyceride transport	GO:0009706 chloroplast inner membrane;GO:0016020 membrane;GO:0016021 integral component of membrane	GO:0015245 fatty acid transmembrane transporter activity	--	--	--	IPR005349: TMEM14 family;IPR044890: TMEM14 superfamily	chloroplast	--
M5VZ81	Uncharacterized protein OS=Prunus persica OX=3760 GN=PRUPE_6G068200 PE=4 SV=1	PRUPE_6G068200	0.965631	0.90563	0.971446	1.57914	1.34375	1.52008	1.56294	0.0117567	0.0563593	up	--	--	--	--	--	--	--	Nucleus	--
M5VZ90	Calreticulin OS=Prunus persica OX=3760 GN=PRUPE_6G363200 PE=3 SV=1	PRUPE_6G363200	0.653756	0.532302	0.934743	2.44155	2.313	2.45309	3.39855	0.00198241	0.0253421	up	GO:0006457 protein folding;GO:0030433 ubiquitin-dependent ERAD pathway	GO:0005788 endoplasmic reticulum lumen;GO:0005789 endoplasmic reticulum membrane	GO:0005509 calcium ion binding;GO:0051082 unfolded protein binding	O: Posttranslational modification, protein turnover, chaperones	K08057	ko04141: Protein processing in endoplasmic reticulum;ko04145: Phagosome;ko04148: Efferocytosis	IPR009033: Calreticulin/calnexin, P domain superfamily;IPR001580: Calreticulin/calnexin;IPR018124: Calreticulin/calnexin, conserved site;IPR013320: Concanavalin A-like lectin/glucanase domain superfamily;IPR009169: Calreticulin	vacuolar membrane	CS pos: 31-32. SFC-FH. Pr: 0.3501
M5VZF3	Hexosyltransferase OS=Prunus persica OX=3760 GN=PRUPE_8G197700 PE=3 SV=1	PRUPE_8G197700	0.597445	0.596622	0.796398	0.910435	0.953568	1.1601	1.5193	0.0285502	0.0915698	up	GO:0045489 pectin biosynthetic process;GO:0071555 cell wall organization	GO:0000139 Golgi membrane;GO:0016021 integral component of membrane	GO:0047262 polygalacturonate 4-alpha-galacturonosyltransferase activity	--	K13648	ko00520: Amino sugar and nucleotide sugar metabolism;ko01100: Metabolic pathways	IPR002495: Glycosyl transferase, family 8;IPR029044: Nucleotide-diphospho-sugar transferases	Mitochondrion	--
M5VZF7	Translin OS=Prunus persica OX=3760 GN=PRUPE_6G234600 PE=3 SV=1	PRUPE_6G234600	1.01031	1.1865	0.969335	0.534934	0.611676	0.588062	0.547882	0.0119879	0.0571016	down	GO:0016070 RNA metabolic process	GO:0005634 nucleus;GO:0005737 cytoplasm	GO:0003697 single-stranded DNA binding;GO:0003723 RNA binding;GO:0043565 sequence-specific DNA binding	R: General function prediction only	--	--	IPR016069: Translin, C-terminal;IPR036081: Translin superfamily;IPR016068: Translin, N-terminal;IPR002848: Translin family;IPR033956: Translin	chloroplast	--
M5VZI1	Uncharacterized protein OS=Prunus persica OX=3760 GN=PRUPE_6G118700 PE=3 SV=1	PRUPE_6G118700	7.18951	8.24086	7.7894	17.5971	16.8442	17.748	2.24762	2.11328e-05	0.0069054	up	--	--	--	--	--	--	IPR013087: Zinc finger C2H2-type;IPR041232: Nucleoplasmin-like domain	Nucleus	--
M5VZQ9	50S ribosomal protein L10, chloroplastic OS=Prunus persica OX=3760 GN=PRUPE_8G222500 PE=3 SV=1	PRUPE_8G222500	2.23529	1.74321	1.80811	1.44795	1.18113	0.865735	0.603949	0.0290091	0.0922493	down	GO:0006412 translation	GO:0015934 large ribosomal subunit	GO:0003735 structural constituent of ribosome	--	K02864	ko03010: Ribosome	IPR001790: Ribosomal protein L10P;IPR043141: Ribosomal protein L10-like domain superfamily;IPR022973: Ribosomal protein L10	chloroplast	--
M5VZR0	diaminopimelate epimerase OS=Prunus persica OX=3760 GN=PRUPE_6G249100 PE=3 SV=1	PRUPE_6G249100	1.67959	1.59578	1.61675	0.831765	1.02073	1.0192	0.587003	0.00369432	0.0330768	down	GO:0009089 lysine biosynthetic process via diaminopimelate	GO:0005829 cytosol	GO:0008837 diaminopimelate epimerase activity	--	K01778	ko00300: Lysine biosynthesis;ko00470: D-Amino acid metabolism;ko01100: Metabolic pathways;ko01110: Biosynthesis of secondary metabolites;ko01230: Biosynthesis of amino acids	IPR001653: Diaminopimelate epimerase, DapF;IPR018510: Diaminopimelate epimerase, active site	chloroplast	--
M5VZR6	NAD(P)-binding domain-containing protein OS=Prunus persica OX=3760 GN=PRUPE_6G257200 PE=4 SV=1	PRUPE_6G257200	45.8633	51.252	56.2189	33.7553	33.8811	33.9823	0.662726	0.0287456	0.0918017	down	--	--	GO:0016491 oxidoreductase activity	G: Carbohydrate transport and metabolism	--	--	IPR016040: NAD(P)-binding domain;IPR036291: NAD(P)-binding domain superfamily	Cytoplasm	--
M5VZT3	Phosducin thioredoxin-like domain-containing protein OS=Prunus persica OX=3760 GN=PRUPE_6G027300 PE=3 SV=1	PRUPE_6G027300	3.71799	3.93833	3.67374	2.63813	2.29979	2.01149	0.61336	0.00668022	0.0433152	down	GO:0006457 protein folding	GO:0005737 cytoplasm	--	T: Signal transduction mechanisms	--	--	IPR024253: Phosducin, thioredoxin-like domain;IPR036249: Thioredoxin-like superfamily	Cytoplasm	--
M5VZU3	L-ascorbate peroxidase OS=Prunus persica OX=3760 GN=PRUPE_6G091600 PE=3 SV=1	PRUPE_6G091600	10.5177	11.9536	10.2258	16.9171	19.8957	20.7547	1.76063	0.00910903	0.0493031	up	GO:0000302 response to reactive oxygen species;GO:0034599 cellular response to oxidative stress;GO:0042744 hydrogen peroxide catabolic process	GO:0009507 chloroplast	GO:0004601 peroxidase activity;GO:0016688 L-ascorbate peroxidase activity;GO:0020037 heme binding;GO:0046872 metal ion binding	--	K00434	ko00053: Ascorbate and aldarate metabolism;ko00480: Glutathione metabolism;ko01100: Metabolic pathways	IPR002016: Haem peroxidase;IPR019793: Peroxidases heam-ligand binding site;IPR010255: Haem peroxidase superfamily;IPR019794: Peroxidase, active site;IPR002207: Class I peroxidase	Mitochondrion	--
M5W002	Cytochrome b5 heme-binding domain-containing protein OS=Prunus persica OX=3760 GN=PRUPE_8G202900 PE=3 SV=1	PRUPE_8G202900	2.74511	2.22557	2.33429	4.33636	4.57259	4.94139	1.89602	0.000811511	0.0201174	up	--	GO:0016020 membrane;GO:0016021 integral component of membrane;GO:0043231 intracellular membrane-bounded organelle	GO:0020037 heme binding;GO:0046872 metal ion binding	C: Energy production and conversion	K23490	--	IPR001199: Cytochrome b5-like heme/steroid binding domain;IPR036400: Cytochrome b5-like heme/steroid binding domain superfamily;IPR018506: Cytochrome b5, heme-binding site	Cytoplasm	--
M5W006	Uncharacterized protein OS=Prunus persica OX=3760 GN=PRUPE_6G232400 PE=4 SV=1	PRUPE_6G232400	0.427196	0.47215	0.539616	0.37956	0.314708	0.24098	0.649947	0.0332368	0.0999868	down	--	GO:0016021 integral component of membrane	--	--	--	--	IPR007621: TPM domain	chloroplast	--
M5W029	DUF538 domain-containing protein OS=Prunus persica OX=3760 GN=PRUPE_6G362800 PE=4 SV=1	PRUPE_6G362800	0.79541	1.03731	0.852951	1.75578	1.4576	2.10261	1.97939	0.0294456	0.092913	up	--	GO:0016021 integral component of membrane	--	--	--	--	IPR036758: At5g01610-like superfamily;IPR007493: Protein of unknown function DUF538	chloroplast	--
M5W035	Uncharacterized protein OS=Prunus persica OX=3760 GN=PRUPE_8G016900 PE=3 SV=1	PRUPE_8G016900	8.67117	10.5209	9.07436	5.79356	5.66503	6.06776	0.620042	0.0200113	0.075709	down	--	GO:0005737 cytoplasm	GO:0015035 protein-disulfide reductase activity;GO:0016491 oxidoreductase activity;GO:0016671 oxidoreductase activity, acting on a sulfur group of donors, disulfide as acceptor	O: Posttranslational modification, protein turnover, chaperones	K03671	--	IPR017937: Thioredoxin, conserved site;IPR036249: Thioredoxin-like superfamily;IPR013766: Thioredoxin domain;IPR005746: Thioredoxin	chloroplast	--
M5W053	EGF-like domain-containing protein OS=Prunus persica OX=3760 GN=PRUPE_6G341400 PE=4 SV=1	PRUPE_6G341400	0.556935	1.36865	1.28127	5.46534	4.95412	5.16173	4.8587	0.000574485	0.0173517	up	--	--	--	--	--	--	--	Extracell	CS pos: 23-24. ALA-SD. Pr: 0.9450
M5W061	Peroxidase OS=Prunus persica OX=3760 GN=PRUPE_6G289400 PE=3 SV=1	PRUPE_6G289400	17.6532	16.7739	18.9768	59.6924	56.6825	57.9763	3.26476	7.18082e-06	0.00402754	up	GO:0006979 response to oxidative stress;GO:0042744 hydrogen peroxide catabolic process	GO:0005576 extracellular region	GO:0004601 peroxidase activity;GO:0020037 heme binding;GO:0046872 metal ion binding	--	K00430	ko00940: Phenylpropanoid biosynthesis;ko01100: Metabolic pathways;ko01110: Biosynthesis of secondary metabolites	IPR019793: Peroxidases heam-ligand binding site;IPR033905: Secretory peroxidase;IPR002016: Haem peroxidase;IPR000823: Plant peroxidase;IPR010255: Haem peroxidase superfamily;IPR019794: Peroxidase, active site	chloroplast	CS pos: 30-31. ASA-QL. Pr: 0.8085
M5W0B8	ER membrane protein complex subunit 10 OS=Prunus persica OX=3760 GN=PRUPE_6G363100 PE=3 SV=1	PRUPE_6G363100	0.388233	0.301479	0.366106	0.783496	0.681959	0.652553	2.00603	0.00302007	0.0299802	up	--	--	--	S: Function unknown	K23570	--	--	vacuolar membrane	CS pos: 25-26. AAA-FQ. Pr: 0.5118
M5W0C2	Uncharacterized protein OS=Prunus persica OX=3760 GN=PRUPE_6G049000 PE=4 SV=1	PRUPE_6G049000	0.918706	0.831144	1.07198	1.53075	1.57226	1.75972	1.72325	0.00240026	0.0273317	up	--	--	--	C: Energy production and conversion	--	--	--	Nucleus	--
M5W0C6	Nucleolar protein 10 OS=Prunus persica OX=3760 GN=PRUPE_8G221500 PE=3 SV=1	PRUPE_8G221500	5.2123	4.53404	5.22993	7.16378	7.9065	7.98106	1.53919	0.00159562	0.0241124	up	GO:0031118 rRNA pseudouridine synthesis;GO:0031120 snRNA pseudouridine synthesis	GO:0031429 box H/ACA snoRNP complex;GO:0090661 box H/ACA telomerase RNP complex	GO:0034513 box H/ACA snoRNA binding;GO:0070034 telomerase RNA binding	A: RNA processing and modification	K11130	ko03008: Ribosome biogenesis in eukaryotes	IPR007264: H/ACA ribonucleoprotein complex, subunit Nop10;IPR036756: H/ACA ribonucleoprotein complex, subunit Nop10 superfamily	Nucleus	--
M5W0C7	DUF538 domain-containing protein OS=Prunus persica OX=3760 GN=PRUPE_6G009800 PE=4 SV=1	PRUPE_6G009800	0.72144	1.43853	1.345	2.07354	2.76682	2.48354	2.08958	0.0138746	0.0621932	up	--	--	--	--	--	--	IPR007493: Protein of unknown function DUF538;IPR036758: At5g01610-like superfamily	chloroplast	CS pos: 28-29. SLS-LS. Pr: 0.6060
M5W0C9	Bifunctional inhibitor/plant lipid transfer protein/seed storage helical domain-containing protein OS=Prunus persica OX=3760 GN=PRUPE_6G009900 PE=3 SV=1	PRUPE_6G009900	17.0934	17.7749	21.1903	31.6719	26.8313	28.6078	1.55393	0.00569072	0.0402748	up	GO:0006869 lipid transport	GO:0005886 plasma membrane;GO:0031225 anchored component of membrane	GO:0008289 lipid binding	--	--	--	IPR036312: Bifunctional inhibitor/plant lipid transfer protein/seed storage helical domain superfamily;IPR000528: Plant non-specific lipid-transfer protein/Par allergen;IPR016140: Bifunctional inhibitor/plant lipid transfer protein/seed storage helical domain	Extracell	CS pos: 26-27. GSS-NI. Pr: 0.8504
M5W0G6	GPI-anchored protein OS=Prunus persica OX=3760 GN=PRUPE_6G033900 PE=4 SV=1	PRUPE_6G033900	1.18032	1.13252	2.18951	3.05694	3.03893	2.94869	2.00885	0.0469121	0.123675	up	--	--	--	--	--	--	--	Extracell	CS pos: 26-27. ASS-SS. Pr: 0.6053
M5W0I1	Uncharacterized protein OS=Prunus persica OX=3760 GN=PRUPE_6G168300 PE=4 SV=1	PRUPE_6G168300	0	0	0.0972945	0.216067	0.230137	0.185579	6.49351	0.0198402	0.075252	up	--	--	GO:0003677 DNA binding;GO:0008270 zinc ion binding	R: General function prediction only	--	--	IPR002653: Zinc finger, A20-type;IPR000058: Zinc finger, AN1-type;IPR035896: AN1-like Zinc finger	chloroplast	--
M5W0J0	4-hydroxy-4-methyl-2-oxoglutarate aldolase OS=Prunus persica OX=3760 GN=PRUPE_6G036500 PE=3 SV=1	PRUPE_6G036500	0.914516	0.643229	0.794165	1.39022	1.77026	1.62804	2.03601	0.00545446	0.0394588	up	GO:0051252 regulation of RNA metabolic process	--	GO:0008428 ribonuclease inhibitor activity;GO:0008948 oxaloacetate decarboxylase activity;GO:0046872 metal ion binding;GO:0047443 4-hydroxy-4-methyl-2-oxoglutarate aldolase activity	--	--	--	IPR005493: Ribonuclease E inhibitor RraA/RraA-like protein;IPR036704: Ribonuclease E inhibitor RraA/RraA-like superfamily;IPR010203: Regulator of ribonuclease activity A	Cytoplasm	--
M5W0K2	NADH dehydrogenase [ubiquinone] iron-sulfur protein 4, mitochondrial OS=Prunus persica OX=3760 GN=PRUPE_6G219700 PE=3 SV=1	PRUPE_6G219700	1.19925	1.21686	1.39671	3.25897	3.07403	3.29086	2.52408	3.18439e-05	0.0075	up	GO:0022900 electron transport chain	GO:0005747 mitochondrial respiratory chain complex I	--	C: Energy production and conversion	K03937	ko00190: Oxidative phosphorylation;ko01100: Metabolic pathways	IPR006885: NADH dehydrogenase ubiquinone Fe-S protein 4, mitochondrial;IPR038532: NADH dehydrogenase ubiquinone Fe-S protein 4-like superfamily	Mitochondrion	--
M5W0Q6	Uncharacterized protein OS=Prunus persica OX=3760 GN=PRUPE_6G082200 PE=3 SV=1	PRUPE_6G082200	32.4756	38.3471	34.7735	22.4165	21.4701	24.0335	0.643207	0.00884409	0.0485128	down	GO:0030042 actin filament depolymerization	GO:0005737 cytoplasm;GO:0015629 actin cytoskeleton	GO:0051015 actin filament binding	Z: Cytoskeleton	K05765	--	IPR017904: ADF/Cofilin;IPR002108: Actin-depolymerising factor homology domain;IPR029006: ADF-H/Gelsolin-like domain superfamily	chloroplast	--
M5W0R0	Gamma-interferon-inducible lysosomal thiol reductase OS=Prunus persica OX=3760 GN=PRUPE_6G051500 PE=3 SV=1	PRUPE_6G051500	8.91978	8.61749	9.09244	14.7418	16.2264	16.8958	1.79739	0.00603851	0.0415509	up	--	--	GO:0016671 oxidoreductase activity, acting on a sulfur group of donors, disulfide as acceptor	O: Posttranslational modification, protein turnover, chaperones	K08059	--	IPR004911: Gamma interferon inducible lysosomal thiol reductase GILT	Extracell	CS pos: 26-27. TIS-SE. Pr: 0.4054
M5W0U8	Tonoplast intrinsic protein OS=Prunus persica OX=3760 GN=PRUPE_6G085200 PE=3 SV=1	PRUPE_6G085200	0	0	0	12.1053	10.8385	13.2318	inf	0.00327028	0.0310035	up	GO:0006833 water transport	GO:0016020 membrane;GO:0016021 integral component of membrane	GO:0015250 water channel activity	G: Carbohydrate transport and metabolism	K09873	--	IPR000425: Major intrinsic protein;IPR023271: Aquaporin-like;IPR022357: Major intrinsic protein, conserved site	vacuolar membrane	--
M5W169	TAFII55 protein conserved region domain-containing protein OS=Prunus persica OX=3760 GN=PRUPE_6G007100 PE=3 SV=1	PRUPE_6G007100	0.599842	0.663077	0.745505	1.28191	1.51414	1.30046	2.03967	0.00319855	0.0306848	up	GO:0051123 RNA polymerase II preinitiation complex assembly	GO:0005669 transcription factor TFIID complex	--	K: Transcription	K03132	ko03022: Basal transcription factors	IPR006751: TAFII55 protein, conserved region	Nucleus	--
M5W177	Complex 1 LYR protein domain-containing protein OS=Prunus persica OX=3760 GN=PRUPE_8G261100 PE=4 SV=1	PRUPE_8G261100	1.57071	1.37241	1.45958	2.80962	2.24192	2.84857	1.79438	0.0202678	0.0760475	up	GO:0034551 mitochondrial respiratory chain complex III assembly;GO:0045333 cellular respiration	GO:0005759 mitochondrial matrix	GO:0044183 protein folding chaperone	--	K18170	--	IPR008011: Complex 1 LYR protein domain;IPR045298: LYRM7, LYR domain	chloroplast	--
M5W1A0	Large ribosomal subunit protein uL15/eL18 domain-containing protein OS=Prunus persica OX=3760 GN=PRUPE_6G318700 PE=3 SV=1	PRUPE_6G318700	1.45123	1.43494	1.46479	2.3509	2.82107	2.35637	1.73027	0.0206979	0.0768972	up	GO:0006412 translation	GO:0022625 cytosolic large ribosomal subunit	GO:0003723 RNA binding;GO:0003729 mRNA binding;GO:0003735 structural constituent of ribosome	J: Translation, ribosomal structure and biogenesis	K02883	ko03010: Ribosome	IPR036227: Ribosomal L18e/L15P superfamily;IPR021131: Ribosomal protein L18e/L15P	Nucleus	--
M5W1H7	60S ribosomal protein L12 OS=Prunus persica OX=3760 GN=PRUPE_6G101700 PE=3 SV=1	PRUPE_6G101700	11.4083	13.2074	17.2865	21.4052	22.7562	24.0323	1.62745	0.0233291	0.0819715	up	GO:0006412 translation	GO:0015934 large ribosomal subunit;GO:0022625 cytosolic large ribosomal subunit	GO:0003735 structural constituent of ribosome;GO:0070180 large ribosomal subunit rRNA binding	J: Translation, ribosomal structure and biogenesis	K02870	ko03010: Ribosome	IPR036796: Ribosomal protein L11/L12, N-terminal domain superfamily;IPR020785: Ribosomal protein L11, conserved site;IPR020783: Ribosomal protein L11, C-terminal;IPR036769: Ribosomal protein L11, C-terminal domain superfamily;IPR000911: Ribosomal protein L11/L12;IPR020784: Ribosomal protein L11, N-terminal	Cytoplasm	--
M5W1L0	Uncharacterized protein OS=Prunus persica OX=3760 GN=PRUPE_6G066100 PE=3 SV=1	PRUPE_6G066100	67.0506	73.7852	84.6753	13.5665	13.1801	13.7816	0.179717	0.00681194	0.043727	down	GO:0006457 protein folding;GO:0009408 response to heat;GO:0009651 response to salt stress;GO:0042542 response to hydrogen peroxide;GO:0051259 protein complex oligomerization	--	GO:0043621 protein self-association;GO:0051082 unfolded protein binding	O: Posttranslational modification, protein turnover, chaperones	K13993	ko04141: Protein processing in endoplasmic reticulum	IPR002068: Alpha crystallin/Hsp20 domain;IPR008978: HSP20-like chaperone	Cytoplasm	--
M5W1N5	Uncharacterized protein OS=Prunus persica OX=3760 GN=PRUPE_6G095100 PE=4 SV=1	PRUPE_6G095100	3.82721	3.41291	4.17789	5.24594	5.79528	6.37176	1.52505	0.00983642	0.0513209	up	GO:0006457 protein folding	GO:0005783 endoplasmic reticulum	GO:0003756 protein disulfide isomerase activity	O: Posttranslational modification, protein turnover, chaperones	K09584	ko04141: Protein processing in endoplasmic reticulum	IPR013766: Thioredoxin domain;IPR036249: Thioredoxin-like superfamily	Extracell	CS pos: 27-28. TGA-EV. Pr: 0.8513
M5W1P1	Aldehyde dehydrogenase domain-containing protein OS=Prunus persica OX=3760 GN=PRUPE_7G229100 PE=3 SV=1	PRUPE_7G229100	0	0	0.0643251	0.149789	0.237859	0.219672	9.44143	0.00709348	0.0445153	up	--	--	GO:0004029 aldehyde dehydrogenase (NAD+) activity	C: Energy production and conversion	K12355	ko00940: Phenylpropanoid biosynthesis;ko01110: Biosynthesis of secondary metabolites	IPR015590: Aldehyde dehydrogenase domain;IPR029510: Aldehyde dehydrogenase, glutamic acid active site;IPR016161: Aldehyde/histidinol dehydrogenase;IPR016160: Aldehyde dehydrogenase, cysteine active site;IPR016162: Aldehyde dehydrogenase, N-terminal;IPR016163: Aldehyde dehydrogenase, C-terminal	Cytoplasm	--
M5W1Q2	Protein kinase domain-containing protein OS=Prunus persica OX=3760 GN=PRUPE_6G039100 PE=3 SV=1	PRUPE_6G039100	0.719502	0.872097	1.10857	1.74439	1.88441	1.87349	2.03775	0.00732544	0.0449033	up	GO:0006468 protein phosphorylation	GO:0016021 integral component of membrane	GO:0004674 protein serine/threonine kinase activity;GO:0005524 ATP binding	--	K13430	ko04626: Plant-pathogen interaction	IPR013210: Leucine-rich repeat-containing N-terminal, plant-type;IPR032675: Leucine-rich repeat domain superfamily;IPR000719: Protein kinase domain;IPR001245: Serine-threonine/tyrosine-protein kinase, catalytic domain;IPR008271: Serine/threonine-protein kinase, active site;IPR017441: Protein kinase, ATP binding site;IPR001611: Leucine-rich repeat;IPR011009: Protein kinase-like domain superfamily;…	chloroplast	CS pos: 26-27. ALA-QN. Pr: 0.8943
M5W1Q5	Uncharacterized protein OS=Prunus persica OX=3760 GN=PRUPE_6G141100 PE=4 SV=1	PRUPE_6G141100	0.759738	1.16946	1.35849	3.01622	2.73445	3.35766	2.77043	0.00154218	0.0241124	up	GO:0042742 defense response to bacterium;GO:0050832 defense response to fungus	--	GO:0004540 ribonuclease activity	R: General function prediction only	--	--	IPR036908: RlpA-like domain superfamily;IPR001153: Barwin domain;IPR018226: Barwin, conserved site	chloroplast	CS pos: 24-25. ASA-QS. Pr: 0.7516
M5W1R5	Histone H2A OS=Prunus persica OX=3760 GN=PRUPE_6G332900 PE=3 SV=1	PRUPE_6G332900	1.46962	1.43745	1.43079	2.79881	2.236	2.48671	1.73392	0.0222389	0.080301	up	--	GO:0000786 nucleosome;GO:0005634 nucleus	GO:0003677 DNA binding;GO:0030527 structural constituent of chromatin;GO:0046982 protein heterodimerization activity	B: Chromatin structure and dynamics	K11251	ko03082: ATP-dependent chromatin remodeling	IPR007125: Histone H2A/H2B/H3;IPR002119: Histone H2A;IPR032454: Histone H2A, C-terminal domain;IPR009072: Histone-fold;IPR032458: Histone H2A conserved site	Nucleus	--
M5W1S8	RNA polymerase Rpb4/RPC9 core domain-containing protein OS=Prunus persica OX=3760 GN=PRUPE_6G171500 PE=3 SV=1	PRUPE_6G171500	1.99707	2.69704	2.19481	3.18305	3.62614	3.70555	1.52633	0.011699	0.0563234	up	GO:0000288 nuclear-transcribed mRNA catabolic process, deadenylation-dependent decay;GO:0006367 transcription initiation from RNA polymerase II promoter;GO:0031990 mRNA export from nucleus in response to heat stress;GO:0034402 recruitment of 3'-end processing factors to RNA polymerase II holoenzyme complex;GO:0045948 positive regulation of translational initiation	GO:0000932 P-body;GO:0005665 RNA polymerase II, core complex	GO:0000166 nucleotide binding;GO:0003899 DNA-directed 5'-3' RNA polymerase activity;GO:0031369 translation initiation factor binding	K: Transcription	K03012	ko03020: RNA polymerase;ko03420: Nucleotide excision repair	IPR010997: HRDC-like superfamily;IPR006590: RNA polymerase Rpb4/RPC9, core;IPR005574: RNA polymerase subunit Rpb4/RPC9;IPR038324: Rpb4/RPC9 superfamily	Cytoplasm	--
M5W1U9	Uncharacterized protein OS=Prunus persica OX=3760 GN=PRUPE_6G135700 PE=4 SV=1	PRUPE_6G135700	1.61978	1.60473	1.18483	2.48992	2.39728	2.57691	1.6928	0.0114193	0.0555594	up	--	GO:0005737 cytoplasm;GO:0009507 chloroplast;GO:1990904 ribonucleoprotein complex	GO:0003729 mRNA binding	R: General function prediction only	K13195	--	IPR000504: RNA recognition motif domain;IPR012677: Nucleotide-binding alpha-beta plait domain superfamily;IPR035979: RNA-binding domain superfamily;IPR003954: RNA recognition motif domain, eukaryote	Mitochondrion	--
M5W244	Lactoylglutathione lyase OS=Prunus persica OX=3760 GN=PRUPE_7G224600 PE=3 SV=1	PRUPE_7G224600	5.33327	4.54635	5.66722	2.95004	3.44739	3.00924	0.605054	0.0130762	0.060227	down	GO:0019243 methylglyoxal catabolic process to D-lactate via S-lactoyl-glutathione	GO:0005737 cytoplasm	GO:0004462 lactoylglutathione lyase activity;GO:0046872 metal ion binding	G: Carbohydrate transport and metabolism	K01759	ko00620: Pyruvate metabolism;ko01100: Metabolic pathways	IPR004360: Glyoxalase/fosfomycin resistance/dioxygenase domain;IPR018146: Glyoxalase I, conserved site;IPR029068: Glyoxalase/Bleomycin resistance protein/Dihydroxybiphenyl dioxygenase;IPR037523: Vicinal oxygen chelate (VOC) domain;IPR004361: Glyoxalase I	chloroplast	--
M5W252	Peroxidase OS=Prunus persica OX=3760 GN=PRUPE_6G044500 PE=3 SV=1	PRUPE_6G044500	0	0.0502284	0	1.74046	2.04255	2.10496	117.224	0.0028058	0.0289417	up	GO:0006979 response to oxidative stress;GO:0042744 hydrogen peroxide catabolic process	GO:0005576 extracellular region	GO:0004601 peroxidase activity;GO:0020037 heme binding;GO:0046872 metal ion binding	--	K00430	ko00940: Phenylpropanoid biosynthesis;ko01100: Metabolic pathways;ko01110: Biosynthesis of secondary metabolites	IPR010255: Haem peroxidase superfamily;IPR019793: Peroxidases heam-ligand binding site;IPR019794: Peroxidase, active site;IPR002016: Haem peroxidase;IPR000823: Plant peroxidase;IPR033905: Secretory peroxidase	chloroplast	CS pos: 24-25. TSA-QL. Pr: 0.8116
M5W271	3-hydroxyisobutyryl-CoA hydrolase OS=Prunus persica OX=3760 GN=PRUPE_7G227300 PE=3 SV=1	PRUPE_7G227300	9.62916	10.2186	9.89504	3.79612	4.44393	4.41755	0.425569	4.3272e-05	0.0078454	down	GO:0006574 valine catabolic process	--	GO:0003860 3-hydroxyisobutyryl-CoA hydrolase activity	I: Lipid transport and metabolism	K05605	ko00280: Valine, leucine and isoleucine degradation;ko00410: beta-Alanine metabolism;ko00640: Propanoate metabolism;ko01100: Metabolic pathways;ko01200: Carbon metabolism	IPR029045: ClpP/crotonase-like domain superfamily;IPR045004: Enoyl-CoA hydratase/isomerase domain	chloroplast	--
M5W2J0	Fructose-bisphosphate aldolase OS=Prunus persica OX=3760 GN=PRUPE_7G116600 PE=3 SV=1	PRUPE_7G116600	22.1155	22.1611	24.2102	7.49781	7.38416	7.28134	0.323615	0.0018565	0.0249749	down	GO:0006096 glycolytic process;GO:0030388 fructose 1,6-bisphosphate metabolic process	GO:0005829 cytosol	GO:0004332 fructose-bisphosphate aldolase activity	G: Carbohydrate transport and metabolism	K01623	ko00010: Glycolysis / Gluconeogenesis;ko00030: Pentose phosphate pathway;ko00051: Fructose and mannose metabolism;ko00710: Carbon fixation by Calvin cycle;ko01100: Metabolic pathways;ko01110: Biosynthesis of secondary metabolites;ko01200: Carbon metabolism;ko01230: Biosynthesis of amino acids	IPR000741: Fructose-bisphosphate aldolase, class-I;IPR013785: Aldolase-type TIM barrel;IPR029768: Fructose-bisphosphate aldolase class-I active site	Cytoplasm	--
M5W2J3	Uncharacterized protein OS=Prunus persica OX=3760 GN=PRUPE_7G198700 PE=3 SV=1	PRUPE_7G198700	0	0	0.0489408	0.310775	0.190825	0.27489	15.8659	0.0102467	0.052605	up	--	GO:0005765 lysosomal membrane;GO:0005770 late endosome;GO:0016021 integral component of membrane	--	--	--	--	IPR029399: TMEM192 family	Plasma membrane	--
M5W2P3	glucan endo-1,3-beta-D-glucosidase OS=Prunus persica OX=3760 GN=PRUPE_7G052100 PE=3 SV=1	PRUPE_7G052100	0.236903	0.167869	0.217493	0.75181	0.669534	0.845769	3.64332	0.00363393	0.0327418	up	GO:0005975 carbohydrate metabolic process	GO:0046658 anchored component of plasma membrane	GO:0042973 glucan endo-1,3-beta-D-glucosidase activity	--	K19891	ko00500: Starch and sucrose metabolism;ko01100: Metabolic pathways	IPR017853: Glycoside hydrolase superfamily;IPR000490: Glycoside hydrolase family 17	vacuolar membrane	CS pos: 32-33. TEA-IG. Pr: 0.7876
M5W2R2	Uncharacterized protein OS=Prunus persica OX=3760 GN=PRUPE_7G226900 PE=3 SV=1	PRUPE_7G226900	0	0	0	0.0971803	0.133914	0.106998	inf	0.00936002	0.0500079	up	GO:0006886 intracellular protein transport;GO:0006888 endoplasmic reticulum to Golgi vesicle-mediated transport;GO:0006906 vesicle fusion;GO:0048278 vesicle docking	GO:0000139 Golgi membrane;GO:0012505 endomembrane system;GO:0016021 integral component of membrane;GO:0031201 SNARE complex	GO:0000149 SNARE binding;GO:0005484 SNAP receptor activity	U: Intracellular trafficking, secretion, and vesicular transport	K08490	ko04130: SNARE interactions in vesicular transport	IPR021538: Syntaxin-5, N-terminal, Sly1p-binding domain;IPR006012: Syntaxin/epimorphin, conserved site;IPR000727: Target SNARE coiled-coil homology domain;IPR010989: SNARE	Golgi apparatus	--
M5W2Y5	Alpha-carbonic anhydrase domain-containing protein OS=Prunus persica OX=3760 GN=PRUPE_7G052800 PE=3 SV=1	PRUPE_7G052800	3.5194	3.55396	3.28562	2.20806	2.311	2.10412	0.639366	0.000483881	0.0170174	down	GO:0006730 one-carbon metabolic process	GO:0009570 chloroplast stroma	GO:0004089 carbonate dehydratase activity;GO:0008270 zinc ion binding;GO:0016836 hydro-lyase activity	R: General function prediction only	K01674	ko00910: Nitrogen metabolism;ko01100: Metabolic pathways	IPR001148: Alpha carbonic anhydrase domain;IPR041891: Carbonic anhydrase, prokaryotic-like;IPR036398: Alpha carbonic anhydrase domain superfamily	vacuolar membrane	CS pos: 24-25. SFF-TI. Pr: 0.3003
M5W311	thioredoxin-dependent peroxiredoxin OS=Prunus persica OX=3760 GN=PRUPE_7G097900 PE=3 SV=1	PRUPE_7G097900	38.7349	38.4841	39.3901	22.3661	24.471	23.6161	0.604184	0.000313872	0.0156915	down	GO:0045454 cell redox homeostasis	--	GO:0051920 peroxiredoxin activity	O: Posttranslational modification, protein turnover, chaperones	K03386	--	IPR000866: Alkyl hydroperoxide reductase subunit C/ Thiol specific antioxidant;IPR036249: Thioredoxin-like superfamily;IPR019479: Peroxiredoxin, C-terminal;IPR013766: Thioredoxin domain	Mitochondrion	--
M5W340	Acid phosphatase OS=Prunus persica OX=3760 GN=PRUPE_7G217300 PE=3 SV=1	PRUPE_7G217300	7.38017	7.93408	9.42397	14.072	13.0153	16.5797	1.76517	0.0119516	0.0569891	up	--	--	GO:0003993 acid phosphatase activity;GO:0045735 nutrient reservoir activity	--	--	--	IPR014403: Vegetative storage protein/acid phosphatase;IPR023214: HAD superfamily;IPR005519: Acid phosphatase, class B-like;IPR036412: HAD-like superfamily;IPR010028: Acid phosphatase, plant	vacuolar membrane	CS pos: 24-25. LLS-QS. Pr: 0.5530
M5W364	Uncharacterized protein OS=Prunus persica OX=3760 GN=PRUPE_7G246300 PE=4 SV=1	PRUPE_7G246300	23.0122	20.9095	26.4612	63.7682	56.9843	59.3929	2.5595	0.000179368	0.0134138	up	--	GO:0046658 anchored component of plasma membrane	GO:0009055 electron transfer activity	--	--	--	IPR008972: Cupredoxin;IPR003245: Phytocyanin domain;IPR028871: Blue (type 1) copper protein, binding site	Extracell	CS pos: 25-26. VGA-AN. Pr: 0.8052
M5W3S5	MD-2-related lipid-recognition domain-containing protein OS=Prunus persica OX=3760 GN=PRUPE_7G092100 PE=3 SV=1	PRUPE_7G092100	10.0327	8.52556	9.83574	14.119	15.4807	14.6725	1.55921	0.00115928	0.0223144	up	GO:0015918 sterol transport;GO:0032366 intracellular sterol transport	--	GO:0032934 sterol binding	R: General function prediction only	--	--	IPR003172: MD-2-related lipid-recognition domain;IPR014756: Immunoglobulin E-set;IPR033917: ML domain, phosphatidylinositol/phosphatidylglycerol transfer protein	Extracell	CS pos: 23-24. IQA-KD. Pr: 0.9847
M5W3T8	Ribosomal eL28/Mak16 domain-containing protein OS=Prunus persica OX=3760 GN=PRUPE_7G214600 PE=3 SV=1	PRUPE_7G214600	4.50341	5.01508	5.22133	6.85081	8.07046	8.81556	1.61039	0.0235498	0.0819744	up	GO:0006412 translation	GO:0022625 cytosolic large ribosomal subunit	GO:0003735 structural constituent of ribosome	J: Translation, ribosomal structure and biogenesis	K02903	ko03010: Ribosome	IPR029004: Ribosomal L28e/Mak16	chloroplast	--
M5W3Y7	Cytochrome b5 heme-binding domain-containing protein OS=Prunus persica OX=3760 GN=PRUPE_7G220000 PE=3 SV=1	PRUPE_7G220000	0	0	0.0457698	0.302515	0.230256	0.130304	14.4872	0.0442128	0.118367	up	--	GO:0016020 membrane;GO:0043231 intracellular membrane-bounded organelle	GO:0020037 heme binding;GO:0046872 metal ion binding	C: Energy production and conversion	K23490	--	IPR001199: Cytochrome b5-like heme/steroid binding domain;IPR018506: Cytochrome b5, heme-binding site;IPR036400: Cytochrome b5-like heme/steroid binding domain superfamily	chloroplast	CS pos: 29-30. GHT-KK. Pr: 0.1971
M5W3Z4	MAPK kinase substrate protein OS=Prunus persica OX=3760 GN=PRUPE_7G240000 PE=4 SV=1	PRUPE_7G240000	0.477185	0.814896	1.11385	1.86945	2.00351	1.54768	2.25303	0.0140934	0.0625759	up	--	--	--	--	--	--	IPR031421: Protein of unknown function DUF4666	Nucleus	--
M5W406	Ubiquitin-like domain-containing protein OS=Prunus persica OX=3760 GN=PRUPE_7G265800 PE=4 SV=1	PRUPE_7G265800	1.18489	1.3293	1.30178	2.06783	1.86811	2.33493	1.64332	0.0182642	0.0721546	up	--	--	--	K: Transcription	K03873	ko04120: Ubiquitin mediated proteolysis	IPR000626: Ubiquitin-like domain;IPR029071: Ubiquitin-like domain superfamily	Cytoplasm_Nucleus	--
M5W422	Serine-rich protein OS=Prunus persica OX=3760 GN=PRUPE_7G230000 PE=4 SV=1	PRUPE_7G230000	1.20399	1.50863	1.56117	0.819689	0.812158	1.10323	0.639965	0.0259884	0.0868279	down	--	--	--	--	--	--	--	Nucleus	--
M5W4W0	Uncharacterized protein OS=Prunus persica OX=3760 GN=PRUPE_8G227800 PE=3 SV=1	PRUPE_8G227800	0	0.391593	0.276416	1.15852	0.765598	1.36774	4.92786	0.0193333	0.0740175	up	GO:0015031 protein transport	GO:0030173 integral component of Golgi membrane	--	U: Intracellular trafficking, secretion, and vesicular transport	K08504	ko04130: SNARE interactions in vesicular transport	IPR039899: BET1, SNARE domain;IPR000727: Target SNARE coiled-coil homology domain	Cytoplasm	--
M5W5K0	Pyruvate kinase OS=Prunus persica OX=3760 GN=PRUPE_6G001600 PE=3 SV=1	PRUPE_6G001600	0.301996	0.578946	0.33736	0.892718	0.778875	0.883588	2.09733	0.0230138	0.0815663	up	GO:0006096 glycolytic process	GO:0005737 cytoplasm;GO:0043231 intracellular membrane-bounded organelle	GO:0000287 magnesium ion binding;GO:0004743 pyruvate kinase activity;GO:0005524 ATP binding;GO:0016301 kinase activity;GO:0030955 potassium ion binding	G: Carbohydrate transport and metabolism	K00873	ko00010: Glycolysis / Gluconeogenesis;ko00620: Pyruvate metabolism;ko01100: Metabolic pathways;ko01110: Biosynthesis of secondary metabolites;ko01200: Carbon metabolism;ko01230: Biosynthesis of amino acids	IPR015793: Pyruvate kinase, barrel;IPR015813: Pyruvate/Phosphoenolpyruvate kinase-like domain superfamily;IPR015806: Pyruvate kinase, insert domain superfamily;IPR001697: Pyruvate kinase;IPR018209: Pyruvate kinase, active site;IPR011037: Pyruvate kinase-like, insert domain superfamily;IPR036918: Pyruvate kinase, C-terminal domain superfamily;IPR040442: Pyruvate kinase-like domain superfamily;IPR0…	chloroplast	--
M5W5U7	Mitochondrial import inner membrane translocase subunit OS=Prunus persica OX=3760 GN=PRUPE_6G255300 PE=3 SV=1	PRUPE_6G255300	1.54587	1.63622	1.5059	2.32874	2.98739	3.19246	1.81498	0.0369162	0.105438	up	--	--	--	U: Intracellular trafficking, secretion, and vesicular transport	K17777	--	IPR035427: Tim10-like domain superfamily;IPR004217: Tim10-like	Mitochondrion	--
M5W5W5	Uncharacterized protein OS=Prunus persica OX=3760 GN=PRUPE_8G245700 PE=3 SV=1	PRUPE_8G245700	0.776026	0.908442	0.88145	1.68446	1.78324	1.50436	1.93773	0.00340793	0.0314019	up	GO:0006508 proteolysis	--	GO:0004190 aspartic-type endopeptidase activity	O: Posttranslational modification, protein turnover, chaperones	K22683	--	IPR021109: Aspartic peptidase domain superfamily;IPR001461: Aspartic peptidase A1 family;IPR032799: Xylanase inhibitor, C-terminal;IPR033121: Peptidase family A1 domain;IPR034161: Pepsin-like domain, plant;IPR032861: Xylanase inhibitor, N-terminal	Plasma membrane	CS pos: 27-28. ASG-DF. Pr: 0.6808
M5W5Y4	Kiwellin-like OS=Prunus persica OX=3760 GN=PRUPE_6G105800 PE=3 SV=1	PRUPE_6G105800	0.378593	0.389498	0.42909	2.46226	2.3179	2.28226	5.89922	0.000355255	0.0156915	up	--	--	--	--	--	--	IPR036908: RlpA-like domain superfamily	Extracell	CS pos: 27-28. STA-IS. Pr: 0.5167
M5W5Z9	Senescence regulator OS=Prunus persica OX=3760 GN=PRUPE_6G236700 PE=3 SV=1	PRUPE_6G236700	0	0	0.151888	0.261185	0.279042	0.433697	6.4121	0.0215509	0.0787627	up	--	--	--	--	--	--	IPR007608: Senescence regulator S40	Nucleus	--
M5W673	Protein kinase domain-containing protein OS=Prunus persica OX=3760 GN=PRUPE_6G260000 PE=3 SV=1	PRUPE_6G260000	0.626284	0.48701	0.528826	1.39633	1.86072	1.60758	2.9624	0.0100351	0.0518542	up	GO:0002229 defense response to oomycetes;GO:0006468 protein phosphorylation;GO:0042742 defense response to bacterium	GO:0005886 plasma membrane;GO:0016021 integral component of membrane	GO:0004675 transmembrane receptor protein serine/threonine kinase activity;GO:0005524 ATP binding;GO:0030246 carbohydrate binding	--	K13418	--	IPR001220: Legume lectin domain;IPR000719: Protein kinase domain;IPR008271: Serine/threonine-protein kinase, active site;IPR011009: Protein kinase-like domain superfamily;IPR017441: Protein kinase, ATP binding site;IPR013320: Concanavalin A-like lectin/glucanase domain superfamily	Plasma membrane	--
M5W6B8	Uncharacterized protein OS=Prunus persica OX=3760 GN=PRUPE_6G102600 PE=3 SV=1	PRUPE_6G102600	1.57111	1.34292	1.45289	2.63	2.9992	3.34634	2.05535	0.0115999	0.0560265	up	GO:0043666 regulation of phosphoprotein phosphatase activity	--	GO:0019903 protein phosphatase binding	D: Cell cycle control, cell division, chromosome partitioning	K15501	--	IPR007587: SIT4 phosphatase-associated protein family;IPR016024: Armadillo-type fold	Plasma membrane	--
M5W6D4	Subtilisin-like protease OS=Prunus persica OX=3760 GN=PRUPE_6G224600 PE=3 SV=1	PRUPE_6G224600	2.05762	1.93457	2.41091	3.59745	3.22467	3.64388	1.63452	0.00229804	0.0271248	up	GO:0006508 proteolysis;GO:0009610 response to symbiotic fungus	--	GO:0004252 serine-type endopeptidase activity	--	K25898	--	IPR034197: Cucumisin-like catalytic domain;IPR041469: Subtilisin-like protease, fibronectin type-III domain;IPR036852: Peptidase S8/S53 domain superfamily;IPR010259: Peptidase S8 propeptide/proteinase inhibitor I9;IPR000209: Peptidase S8/S53 domain;IPR003137: PA domain;IPR023828: Peptidase S8, subtilisin, Ser-active site;IPR037045: Peptidase S8 propeptide/proteinase inhibitor I9 superfamily;IPR01…	Extracell	CS pos: 23-24. STA-AA. Pr: 0.4157
M5W6L5	Peptidyl-prolyl cis-trans isomerase OS=Prunus persica OX=3760 GN=PRUPE_8G161100 PE=3 SV=1	PRUPE_8G161100	159.808	163.118	173.289	112.583	105.271	111.465	0.66366	0.00100071	0.0217278	down	GO:0000413 protein peptidyl-prolyl isomerization;GO:0006457 protein folding	GO:0005737 cytoplasm	GO:0003755 peptidyl-prolyl cis-trans isomerase activity;GO:0016018 cyclosporin A binding	O: Posttranslational modification, protein turnover, chaperones	K01802	--	IPR024936: Cyclophilin-type peptidyl-prolyl cis-trans isomerase;IPR002130: Cyclophilin-type peptidyl-prolyl cis-trans isomerase domain;IPR020892: Cyclophilin-type peptidyl-prolyl cis-trans isomerase, conserved site;IPR029000: Cyclophilin-like domain superfamily	chloroplast	--
M5W6P4	Uncharacterized protein OS=Prunus persica OX=3760 GN=PRUPE_8G267000 PE=4 SV=1	PRUPE_8G267000	29.7985	30.0315	32.3681	13.7947	17.1556	15.4991	0.5038	0.00032228	0.0156915	down	GO:0080153 negative regulation of reductive pentose-phosphate cycle	GO:0009507 chloroplast	--	--	--	--	IPR003823: CP12 domain	chloroplast	--
M5W6R2	DUF1640 domain-containing protein OS=Prunus persica OX=3760 GN=PRUPE_8G086000 PE=4 SV=1	PRUPE_8G086000	0.169452	0.0945116	0.229162	0.392449	0.251785	0.334649	1.98506	0.0456005	0.120928	up	--	GO:0005739 mitochondrion;GO:0016021 integral component of membrane	GO:0046872 metal ion binding	S: Function unknown	--	--	IPR024461: Coiled-coil domain-containing protein 90-like	chloroplast	--
M5W6T7	RRM domain-containing protein OS=Prunus persica OX=3760 GN=PRUPE_7G151700 PE=3 SV=1	PRUPE_7G151700	0.156855	0.135599	0.179916	0.447468	0.413537	0.317577	2.49504	0.0182005	0.0721546	up	GO:0006397 mRNA processing	GO:0000243 commitment complex;GO:0016607 nuclear speck;GO:0071004 U2-type prespliceosome;GO:0089701 U2AF complex	GO:0008187 poly-pyrimidine tract binding;GO:0030628 pre-mRNA 3'-splice site binding	A: RNA processing and modification	K12837	ko03040: Spliceosome	IPR012677: Nucleotide-binding alpha-beta plait domain superfamily;IPR035979: RNA-binding domain superfamily;IPR006529: U2 snRNP auxilliary factor, large subunit, splicing factor;IPR000504: RNA recognition motif domain	Nucleus	--
M5W6U5	Heat shock protein 70 OS=Prunus persica OX=3760 GN=PRUPE_7G265200 PE=3 SV=1	PRUPE_7G265200	2.13915	2.59783	2.33072	0.589237	0.482784	0.633497	0.241311	0.00269042	0.0284715	down	GO:0034620 cellular response to unfolded protein;GO:0042026 protein refolding;GO:0051085 chaperone cofactor-dependent protein refolding	GO:0005737 cytoplasm	GO:0005524 ATP binding;GO:0016887 ATP hydrolysis activity;GO:0031072 heat shock protein binding;GO:0044183 protein folding chaperone;GO:0051082 unfolded protein binding;GO:0051787 misfolded protein binding;GO:0140662 ATP-dependent protein folding chaperone	O: Posttranslational modification, protein turnover, chaperones	K03283	ko03040: Spliceosome;ko04141: Protein processing in endoplasmic reticulum;ko04144: Endocytosis	IPR043129: ATPase, nucleotide binding domain;IPR018181: Heat shock protein 70, conserved site;IPR013126: Heat shock protein 70 family;IPR029047: Heat shock protein 70kD, peptide-binding domain superfamily;IPR029048: Heat shock protein 70kD, C-terminal domain superfamily	Cytoplasm	--
M5W6U6	Uncharacterized protein OS=Prunus persica OX=3760 GN=PRUPE_8G247700 PE=4 SV=1	PRUPE_8G247700	1.65798	1.61396	1.93317	1.07568	0.915667	0.954501	0.565952	0.00739713	0.0449979	down	GO:0000911 cytokinesis by cell plate formation;GO:0009734 auxin-activated signaling pathway;GO:0009826 unidimensional cell growth;GO:0032877 positive regulation of DNA endoreduplication;GO:0045793 positive regulation of cell size;GO:0051781 positive regulation of cell division	GO:0005788 endoplasmic reticulum lumen	GO:0010011 auxin binding	--	K27415	ko04075: Plant hormone signal transduction	IPR000526: Auxin-binding protein;IPR014710: RmlC-like jelly roll fold;IPR011051: RmlC-like cupin domain superfamily	Extracell	CS pos: 22-23. SEA-SK. Pr: 0.9593
M5W6V4	Nucleoside phosphorylase domain-containing protein OS=Prunus persica OX=3760 GN=PRUPE_8G159400 PE=4 SV=1	PRUPE_8G159400	2.67743	2.38068	2.42239	1.58931	1.50862	1.71404	0.643268	0.0024406	0.0273317	down	GO:0009116 nucleoside metabolic process;GO:0019509 L-methionine salvage from methylthioadenosine	--	GO:0008930 methylthioadenosine nucleosidase activity	--	K01244	ko00270: Cysteine and methionine metabolism;ko01100: Metabolic pathways	IPR000845: Nucleoside phosphorylase domain;IPR035994: Nucleoside phosphorylase superfamily	Plasma membrane	--
M5W6X8	Peroxidase OS=Prunus persica OX=3760 GN=PRUPE_8G038900 PE=3 SV=1	PRUPE_8G038900	82.3848	81.2399	92.2275	132.745	127.481	130.646	1.52772	0.00196937	0.025315	up	GO:0006979 response to oxidative stress;GO:0042744 hydrogen peroxide catabolic process	GO:0005576 extracellular region;GO:0009505 plant-type cell wall	GO:0004601 peroxidase activity;GO:0020037 heme binding;GO:0046872 metal ion binding	--	K00430	ko00940: Phenylpropanoid biosynthesis;ko01100: Metabolic pathways;ko01110: Biosynthesis of secondary metabolites	IPR019794: Peroxidase, active site;IPR010255: Haem peroxidase superfamily;IPR019793: Peroxidases heam-ligand binding site;IPR033905: Secretory peroxidase;IPR002016: Haem peroxidase;IPR000823: Plant peroxidase	chloroplast	CS pos: 31-32. SEA-QP. Pr: 0.7619
M5W741	oligopeptidase A OS=Prunus persica OX=3760 GN=PRUPE_6G209200 PE=3 SV=1	PRUPE_6G209200	0.676353	1.09521	0.62466	1.93913	2.0586	1.87558	2.45107	0.009377	0.0500079	up	GO:0006508 proteolysis;GO:0006518 peptide metabolic process	--	GO:0004222 metalloendopeptidase activity;GO:0046872 metal ion binding	O: Posttranslational modification, protein turnover, chaperones	K01414	--	IPR034005: Peptidyl-dipeptidase DCP;IPR001567: Peptidase M3A/M3B catalytic domain;IPR045666: Oligopeptidase A, N-terminal domain	Mitochondrion	--
M5W775	acetyl-CoA carboxytransferase OS=Prunus persica OX=3760 GN=PRUPE_6G270200 PE=3 SV=1	PRUPE_6G270200	1.03657	0.974273	1.16282	1.64375	1.91128	1.759	1.67442	0.00249393	0.0273317	up	GO:0006633 fatty acid biosynthetic process;GO:2001295 malonyl-CoA biosynthetic process	GO:0009317 acetyl-CoA carboxylase complex	GO:0003989 acetyl-CoA carboxylase activity;GO:0005524 ATP binding;GO:0016740 transferase activity	--	K01962	ko00061: Fatty acid biosynthesis;ko00620: Pyruvate metabolism;ko00640: Propanoate metabolism;ko01100: Metabolic pathways;ko01110: Biosynthesis of secondary metabolites;ko01200: Carbon metabolism;ko01212: Fatty acid metabolism	IPR001095: Acetyl-CoA carboxylase, alpha subunit;IPR011763: Acetyl-coenzyme A carboxyltransferase, C-terminal;IPR029045: ClpP/crotonase-like domain superfamily	chloroplast	--
M5W7D2	non-specific serine/threonine protein kinase OS=Prunus persica OX=3760 GN=PRUPE_6G189000 PE=3 SV=1	PRUPE_6G189000	0.447425	0.409061	0.272685	0.806083	0.672455	0.669075	1.90194	0.00872378	0.0482418	up	GO:0006468 protein phosphorylation	GO:0016021 integral component of membrane	GO:0004672 protein kinase activity;GO:0005524 ATP binding	--	K13418	--	IPR008271: Serine/threonine-protein kinase, active site;IPR000719: Protein kinase domain;IPR001611: Leucine-rich repeat;IPR013210: Leucine-rich repeat-containing N-terminal, plant-type;IPR032675: Leucine-rich repeat domain superfamily;IPR017441: Protein kinase, ATP binding site;IPR011009: Protein kinase-like domain superfamily	Plasma membrane	CS pos: 17-18. SFA-LP. Pr: 0.4084
M5W7F2	Beta-glucosidase OS=Prunus persica OX=3760 GN=PRUPE_6G019100 PE=3 SV=1	PRUPE_6G019100	0	0	0	0.34134	0.404419	0.545942	inf	0.0191734	0.0739735	up	GO:0005975 carbohydrate metabolic process;GO:0009651 response to salt stress;GO:0019762 glucosinolate catabolic process	--	GO:0008422 beta-glucosidase activity	G: Carbohydrate transport and metabolism	K01188	ko00460: Cyanoamino acid metabolism;ko00500: Starch and sucrose metabolism;ko00999: Biosynthesis of various plant secondary metabolites;ko01100: Metabolic pathways;ko01110: Biosynthesis of secondary metabolites	IPR001360: Glycoside hydrolase family 1;IPR017853: Glycoside hydrolase superfamily;IPR033132: Glycosyl hydrolases family 1, N-terminal conserved site	chloroplast	--
M5W7R0	Uncharacterized protein OS=Prunus persica OX=3760 GN=PRUPE_8G192600 PE=4 SV=1	PRUPE_8G192600	0.437041	0.24243	0.38675	1.157	1.21109	1.33432	3.47246	0.000384091	0.0157058	up	--	--	--	T: Signal transduction mechanisms	--	--	IPR045265: AIR12, DOMON domain;IPR017214: Cytochrome b561 and DOMON domain-containing protein;IPR005018: DOMON domain	Extracell	CS pos: 28-29. AQA-AT. Pr: 0.9791
[truncated: 498 more rows]
